# Supplementary material for: Ovarian Cancer: Multi-Omics Data Integration
Source: Int J Mol Sci. 2025 Jun 21;26(13):5961. doi: 10.3390/ijms26135961 (PMC12249510; doi:10.3390/ijms26135961)
Supplement: Supplementary file 1 [file ijms-26-05961-s001.zip]

Archive with 3 entries (2 files):
- Supplementary Tables.xlsx
- __MACOSX/
- __MACOSX/._Supplementary Tables R1.xlsx
