# Supplementary material for: Ovarian Cancer: Multi-Omics Data Integration
Source: Int J Mol Sci. 2025 Jun 21;26(13):5961. doi: 10.3390/ijms26135961 (PMC12249510; doi:10.3390/ijms26135961)
Supplement: Supplementary file 1 [file ijms-26-05961-s001.zip › Supplementary Tables.xlsx]

## Sheet: Supplementary Table S1
Table S1. Brief information about the publications selected for our work
PMID	Publication title	Article type	Number of potential biomarkers	Number of citations	Experimental design	Number of samples	Type of biomaterial	Сancer type, stages, treatment	Genome	Transcriptome	Proteome	Transcriptomic data	Proteomic data	Mathematical methods	Evaluation Criteria
35498135	Mitochondrial Dysfunction Pathway Alterations Offer Potential Biomarkers and Therapeutic Targets for Ovarian Cancer	review	102	63	Multiomics studies have found that mitochondrial dysfunction, oxidative stress, and apoptosis signaling pathways act in human ovarian cancer, which demonstrates that mitochondria play critical roles in ovarian cancer.	n/a	n/a	ovarian cancer	n/a	n/a	n/a	Export		n/a
35645374	Applications of Proteomics in Ovarian Cancer: Dawn of a New Era	review	95	n/a	review of different methods for finding markers of ovarian cancer	n/a	n/a	ovarian cancer	✓ review	✓ review	✓ review	Share	n/a	n/a	n/a
34631583	Applications of Multi-omics Approaches for Exploring the Molecular Mechanism of Ovarian Carcinogenesis	REVIEW	77	n/a	The article titled "Applications of Multi-omics Approaches for Exploring the Molecular Mechanism of Ovarian Carcinogenesis" focuses on the use of multi-omics approaches to understand the molecular mechanisms underlying ovarian cancer (OC). It emphasizes the integration of genomics, transcriptomics, proteomics, and metabolomics to identify diagnostic and prognostic biomarkers and potential therape…			OC
29897425	Integrated multiomic predictors for ovarian cancer survival	review	59	14	Integrative analysis of tumor-specific exome, transcriptome, and methylome molecular profiles from TCGA (open data, https://www.nature.com/articles/nature10166) to create a multi-omic predictor of survival in ovarian cancer.	481 patients from the TCGA project	Tumor tissue samples (combined with “healthy” tissue). TCGA open data	Serous ovarian cystadenocarcinoma (HGSOC)	✓	✓		The method is microarrays and RNA-Seq. 451 candidate genes from the TCGA list. https://docs.google.com/document/d/1eFa_pyMi__g5NL7Q6lBfaaL23zzrve5W/edit?usp=drive_link&ouid=112182443011445597318&rtpof=true&sd=true	-	Kaplan-Meier curves	AUC > 0,80
37110218	Deregulated Metabolic Pathways in Ovarian Cancer: Cause and Consequence	review	25	n/a	An overview of metabolic changes in OC	>1,400 samples (TCGA, others)	Tumor tissue samples	Epithelial ovarian cancer (subtypes I and II)				Not specified	Not specified	Correlation analyses, metabolic networks	p < 0.05
38240090	Advances in AI for the Diagnosis and Treatment of Ovarian Cancer	review	7	n/a	Application of AI to the diagnosis and prognosis of OC	Not specified	Radiologic images, multi-omic data	Epithelial ovarian cancer (Types I, II)				Not specified	Not specified	PCA, LASSO, CNN, logistic regression	AUC, p < 0.05
33669749	Recent Advances in Integrative Multi-Omics Research in Breast and Ovarian...	review	6	n/a	Overview of multivariate studies, integration of TCGA, CPTAC, METABRIC data	~489 HGSOC samples (TCGA), ~1072 breast cancer samples (TCGA)	Tumor tissue samples	High serous ovarian cancer, breast cancer (different subtypes)	✓ review	✓ review	✓ review	~11,000 transcripts (RNA-Seq)	9600 proteins, 6769 phosphoproteins (CPTAC)	NMF, K-means, Cox regression.	AUC, p-value, log-rank test
24884486	A multivariate approach to the integration of multi-omics datasets	research article	968	n/a	integration of multiple layers of information using MCIA, applied to two typical “omics” research scenarios Gene expression of tumors from ovarian cancer patients were profiled using two microarray platforms (Agilent customized platform G4502A and Affymetrix GeneChip HG U133 plus 2.0) and RNA-sequencing on Illumina HiSeq platform. Data were downloaded from the NCI-TCGA data portal 07/08/2013; [37…	489	an ovarian cancer dataset generated as part of the TCGA project	ovarian cancer		✓		In the ovarian cancer datasets, MCIA was applied to several microarray and RNA-seq gene expression datasets; Agilent, Affymetrix, RNASeq, RNASeqV2 which contained 17,814, 12,042, 16,769, and 15,840 genes respectively.	n/a	A typical omics dataset is a matrix where the number of features exceeds the number of measurements (rows and columns of the matrix, respectively). MCIA requires a set of tables where either features or measurements are matched and have equal weights.	p value
21720365	Integrated Genomic Analyses of Ovarian Carcinoma	research article	206	n/a	The Cancer Genome Atlas project has analysed messenger RNA expression, microRNA expression, promoter methylation and DNA copy number in 489 high-grade serous ovarian adenocarcinomas and the DNA sequences of exons from coding genes in 316 of these tumours	489 clinically annotated stage II-IV HGS-OvCa and corresponding normal DNA	publicly available data from The Cancer Genome Atlas (Table 1 in article)	high-grade serous ovarian adenocarcinomas, stage II-IV HGS-OvCa and corresponding normal DNA	✓	✓		RNA expression, microRNA expression, promoter methylation	n/a	n/a	n/a
27372738	Integrated Proteogenomic Characterization of Human High-Grade Serous Ovarian Cancer	research article	62	n/a	Integrating proteomic measurements with the genomic data yielded a number of insights into disease such as how different copy number alternations influence the proteome, the proteins associated with chromosomal instability, the sets of signaling pathways that diverse genome rearrangements converge on, as well as the ones most associated with short overall survival	174 ovarian tumors previously analyzed by The Cancer Genome Atlas (TCGA), of which 169 were high-grade serous carcinomas (HGSC).	The TCGA ovarian cancer data	ovarian tumors, HGSC	✓	✓	✓	n/a	HGSC biospecimens and clinical data from 174 patients collected by TCGA were analyzed at two independent CPTAC Centers 9,600 proteins, RPLC with high-resolution tandem MS	Weighted Gene Co-expression Network Analysis (WGCNA)	p value <0.01, FDR <0.5%
38723632	Integrative multi-omics analyses to identify the genetic and functional mechanisms underlying ovarian cancer risk regions	research article	52	7	genome-wide association analysis for 470,825 genotyped and 10,163,797 imputed SNPs. - identified 5 histotype-specific EOC risk regions - confirmed previously reported associations for 27 risk regions. Conditional analyses identified an additional 11 signals independent of the primary signal at six risk regions Fine mapping identified 4,008 credible causal risk variants (CCVs) in these regions Tra…	25,981 EOC cases (13,609 (HGSOC), 2,749 (LGSOC), 2,877 (ENOC),
1,427 (CCOC), 2,587 (MOC), and 753 (other EOC, excluding
those of low malignant potential)) and 105,724 controls of European origin	Genotype data from six Ovarian Cancer Association Consortium (OCAC) and two BCAC genotyping projects	epithelial ovarian cancer	✓	✓		Genotype data - https://www.nature.com/articles/ng.2564 RNA-seq data - 284 TCGA HGSOCs and 105 ovarian and 60 fallopian tube epithelial precursor tissues	n/a	GWAS, logistic regression, conditional analysis, PAINTOR, TWAS, HiChIP, colocalization analyses, FUSION TWAS, S-MultiXcan, fastENLOC, ChromHMM, LDSC (Linkage Disequilibrium Score Regression).	p<5×10−8), BFDP, FDR <0.05, ColocPP4 >0.6, RCP ≥0.1
38439970	ProteoMixture: A cell type deconvolution tool...	research article	28	8	Proteogenomic analysis of the cell mixture	150+ HGSOC	Proteome, RNA	Highly serous ovarian cancer		✓	✓	RNA-Seq, proteome	6097 proteins (LC-MS/MS)	PCA, correlation analysis	p < 0.05
33297760	Multi-Omics Analysis Identifying Key Biomarkers in Ovarian Cancer	research article	25	n/a	Bioinformatics analysis of CREB1 in ovarian cancer	TCGA data, Human Protein Atlas	Tumor tissue samples	Epithelial ovarian cancer, stages III-IV		✓		RNA-Seq (GEPIA, TCGA)	25 proteins (Metascape, HPA)	DEG, correlation analysis	p < 0.05
38473208	Molecular, Metabolic, and Subcellular Mapping of the Tumor Immune Microenvironment via 3D Targeted and Non-Targeted Multiplex Multi-Omics Analyses	research article	20	49	Retrospective FFPE analysis of samples using multiplex multiomics platforms	2 Sample (1 HGSOC, 1 AEH)	FFPE Tumor tissue slices	HGSOC (stage IIIC), AEH (AED)		✓	✓	~20,000 genes, RNA-seq (Stereo-seq)	20 protein markers, multiplex sequential immunofluorescence (seqIF)	UMAP, Leiden clustering, PCA
35777959	chromMAGMA: regulatory element-centric interrogation of risk variants	research article	16	n/a	Multimarker Analysis of Genomic Annotation (MAGMA) is a widely used program that nominates risk candidate genes by matching single nucleotide polymorphism summary statistics from whole-genome association studies to gene bodies. Unique EOC risk candidate genes were identified across five EOC histotypes	From TCGA 517 samples.	Ovarian cancer tissue samples with data from the TCGA database	serous ovarian cancer (HGSOC), with additional consideration of endometrioid (EnOC), mucinous (MOC), and others		✓		113 transcription factors, Method - RNA-seq	Not specified	WGAS, MAGMA and chromMAGMA for risk gene analysis. TWAS (transcriptome analysis)	p-values, FDR
24511378	Identification of ovarian cancer driver genes by using module network integration of multi-omics data	research article	9	n/a	Have developed a method called AMARETTO to identify cancer drivers by integrating omics data that accounts for differential expression between cancer and normal samples. AMARETTO accomplishes this with a multi-step algorithm that integrates copy number, DNA methylation and gene expression data to identify cancer driver genes and then links them to their downstream targets using modular network an…	511 primary tumor samples and eight samples from normal fallopian tubes for ovarian cancer treatment	Primary tumor, tumor tissues. TCGA open data	High-grade serous ovarian cancer (HGSOC) from TCGA		✓		The method is microarrays. for transcripts and methylation.	Not specified	Linear regression	R2
34349753	Multi-Omics Profiling Identifies Risk Hypoxia-Related Signatures for Ovarian Cancer Prognosis	research article	9	35	The experiment involves the use of transcriptomics data from the TCGA database to identify hypoxic genes. Gene co-expression analysis (WGCNA), pathway enrichment (GO and KEGG), and development of a prognostic model using LASSO regression and evaluation of its accuracy via tROC curve, Kaplan-Meier curve were performed. 517 ovarian cancer specimens from TCGA .	517 ovarian cancer specimens from TCGA	Ovarian cancer tissue samples with data from the TCGA database	Serous ovarian cystadenocarcinoma (HGSOC)		✓		Method - microarrays and RNA-seq. 1776 hypoxia-associated mRNAs downloaded from GeneCards database	Not specified	WGCNA, LASSO Cox regression to identify prognostic genes and create a risk model	R2, ROC curve
32747365	Multi-omic analysis of subtype evolution and heterogeneity in high-grade serous ovarian carcinoma	research article	8	n/a	Retrospective analysis of TCGA data and single-cell sequencing of 6 independent tumors	516 TCGA samples, ~42,000 cells from 6 independent tumors	tumor tissue	Highly differentiated ovarian serous carcinoma, stage I-IV		✓		~20,000 genes, RNA-seq (bulk и single-cell)	Not specified	LASSO, Cox regression, Random Forest, Deep Neural Network, PCA, UMAP, t-SNE, Louvain clustering	C-index, AUC ROC, Kaplan-Meyer survival analysis
33907495	Targeting the tumor stroma: integrative analysis reveal GATA2 and TORYAIP1 as novel prognostic targets in breast and ovarian cancer	research article	8	1	Identification of biomarkers for predicting breast and ovarian cancer, with a focus on tumor-stroma interactions. Analyzed stromal gene expression data from breast and ovarian tumors using a systems approach. Identified key molecules in the tumor microenvironment	38 ovarian tumor stromal samples and 16 normal samples	Stromal tissues of breast and ovarian tumors. Gene Expression Omnibus (GEO) Open Data	High-grade serous ovarian carcinoma (HGSOC)		✓		59 differentially expressed genes (DEGs), Method - Affymetrix microarrays	Not specified	PANTHER GO-slim, Linear models (LIMMA), Hypergeometric distribution method for identifying reporter molecules (TF, miRNA), PPI network construction
33240452	Quantitative proteomics revealed energy metabolism pathway alterations in human epithelial ovarian carcinoma and their regulation by the antiparasite drug ivermectin: data interpretation in the context of 3P medicine	research article	7	n/a	Retrospective analysis of tissue bank data, proteomic analysis	8 EOC samples and 11 control samples	tumor tissue	Epithelial ovarian cancer, stage I-IV		✓	✓	mRNA, qRT-PCR	1198 proteins, iTRAQ-SCX-LC-MS/MS	LASSO, Cox regression, Random Forest, Deep Neural Network	C-index
36032075	Pan-cancer analyses and molecular subtypes based on the cancer-associated fibroblast landscape and tumor microenvironment infiltration characterization reveal clinical outcome and immunotherapy response in epithelial ovarian cancer	research article	7	112	Retrospective analysis of TCGA and GEO data	480 patients with ovarian cancer (379 from TCGA_OV and 101 from GSE63885)	tumor tissue	Epithelial ovarian cancer, stage I-IV	✓	✓		mRNA (RNA-seq)	7 CAF markers (PDGFRA, PDGFRB, ACTA2, THY1, PDPN, FAP, COL1A1)	Consensus clustering, PCA, Cox regression	Kaplan-Meier analysis, C-index
28694494	Differential co-expression analysis reveals a novel prognostic gene module in ovarian cancer	research article	6	n/a	Meta-analysis of transcriptomic data from six independent studies. Co-expression networks for healthy and tumor tissues were constructed, and differential gene co-expression was analyzed.	191 samples (140 tumor epithelial samples (CEPI), 51 healthy samples (OSE)).	Laser-microdissected epithelial cells from tumor and healthy ovarian tissues.	Highly differentiated serous cystadenocarcinoma of the ovaries, stage unspecified.		✓		We identified 698 common differentially expressed genes (DEGs) from analyses of six datasets. Statistical analysis was performed via LIMMA.	Direct protein analysis was not performed in this article.	Construction of co-expression networks using Pearson correlation coefficients (PCC), module selection via the MCODE-plugin Cytoscape.	Modules were evaluated based on network density, clustering coefficient and predictive ability. The log-rank test was used to analyze Kaplan-Meier curves.
31029063	A multi-omics data simulator for complex disease studies and its application to evaluate multi-omics data analysis methods for disease classification	research article	6	n/a	multi-omics data simulator OmicsSIMLA, which simulates genomics (i.e., single-nucleotide polymorphisms [SNPs] and copy number variations), epigenomics (i.e., bisulphite sequencing), transcriptomics (i.e., RNA sequencing), and proteomics (i.e., normalized reverse phase protein array) data at the whole-genome level. Furthermore, the relationships between different types of omics data, such as methy…	The TCGA ovarian cancer data included focal CNV, methylation, RNA-seq, and RPPA data in 66 individuals with short-term survival (i.e., survival time of 3 years) and 107 individuals with long-term survival (i.e., survival time of >3 years).	The TCGA ovarian cancer data	ovarian cancer	✓	✓	✓	12,004 гена, RNA-seq, негативно-биномиальное распределение (NB).	не упоминаются конкретные белки	SeqSIMLA2, pWGBSSimla, негативно-биномиальное распределение (NB), масс-кинетическая модель, логистическая функция проникновения, Байесовская иерархическая модель.	AUC of 0.826
35696721	Multiomic Characterization of High-Grade Serous Ovarian Carcinoma Enables High-Resolution Patient Stratification	research article	6	n/a	A multi-omic study of genomic, transcriptomic and immune features of tumors, with correlation of clinical data.	539 patients with ovarian cancer, of whom 362 were classified as highly differentiated serous carcinoma.	Formalin-fixed formalin-fixed paraffin blocks (FFPE).	Highly differentiated serous ovarian carcinoma (FIGO stages I-IV), treatment included platinum-based chemotherapy.	✓	✓		RMA-normalized transcriptome data with analysis on the Ovarian DSA microarray platform were used.	Immunoassay for PTEN and RB, protein data not quantified.	Cox regression, Mann-Whitney test, Bonferroni correction.	Overall survival (OS), progression-free survival (PFS), chemotherapy response (by CA125 marker and radiology).
39600695	Integrated multiomics characterization reveals cuproptosis-related hub genes for predicting the prognosis and clinical efficacy of ovarian cancer	research article	6	57	The differential expression of CRG (copper metabolism-related genes) and TME (tumor microenvironment) related genes at the level of individual cells was analyzed, and correlations between these two types of genes were described, and active cooperative malignant cell death was identified	342 patients from the TCGA project	Tumor tissue samples (combined with “healthy” tissue). TCGA open data	High-grade serous ovarian cancer (HGSOC), diagnosed for the first time.		✓		Method - microarrays and RNA-seq. 1834 marker transcripts, Table S1 https://docs.google.com/spreadsheets/d/1-P7QmaKaO43zGzwh3pTlTpEZkRgD2y3U/edit?usp=drive_link&ouid=112182443011445597318&rtpof=true&sd=true	-	Classification, UMAP, Survival Curves	AUC > 0,80
35285286	Inferences of carboplatin response-related signature by integrating multiomics data in ovarian serous cystadenocarcinoma	research article	5	n/a	drug-resistant-related signature carboplatin response-related mRNA, miRNA, DNA methylation, and alternative splicing and established a drug-resistant signature for carboplatin in ovarian serous cystadenocarcinoma	n/a	publicly available data	Ovarian serous cystadenocarcinoma		✓		639 DEGs, 22 miRNAs, TCGA, пакет "limma"	n/a	limma, SpliceSeq, LASSO-COX, Kaplan-Meier анализ, ROC-анализ	p < 0.05, AUC
36528667	Integrated multi-omic analysis of low-grade ovarian serous carcinoma collected from short and long-term survivors	research article	5	n/a	Retrospective analysis of data from the MD Anderson tumor bank	22 LGSOC and 6 SBOT for targeted sequencing; 14 LGSOC for WGS, RNA-seq and proteomics analysis	Freshly frozen tumor and blood samples	Low-coded differentiated ovarian serous carcinoma, stage I-IV	✓	✓	✓	mRNAs and microRNAs, RNA-seq	7754 protein, quantitative proteomic analysis	LASSO, Cox regression, Random Forest, Deep Neural Network	C-index
37091785	Multi-omics analysis of the Indian ovarian cancer cohort revealed histotype-specific mutation and gene expression patterns	research article	5	12	Multi-omic data (exome, transcriptome, miRNA) analysis of the Indian cohort	10 tumor samples and 2 normal samples	Ovarian tissue	Highly differentiated serous ovarian cancer (HGSOC) and other subtypes (LGSPC, GCT, MBOC, etc.), stages I-IV	✓	✓		RNA-Seq; ≥10 million reids	Protein data are not reported in the article.	WGCNA, DESeq2, rMATS, CIBERSORTx	p < 0.05, FDR
38182734	Autosurv: interpretable deep learning framework for cancer survival analysis incorporating clinical and multi-omics data	research article	5	29	Development and validation of a deep learning model AUTOSurv (uses a multi-layer neural network with a variational autoencoder (KL-PMVAE) to extract latent features from mRNA and miRNA data) to predict survival of breast and ovarian cancer patients based on multi-omic data and clinical information.	TCGA-OV (ovarian cancer): 355 patients with stages I-IV. ICGC-OVAU (ovarian cancer): 93 patients with stages III-IV. TCGA-BRCA (breast cancer): 1,058 patients with stages I-IV. Caldas-BC (breast cancer): 133 patients with stages I-III.	open data (TCGA)	TCGA-OV (ovarian cancer), ICGC-OVAU (ovarian cancer), TCGA-BRCA (breast cancer), Caldas-BC (breast cancer). TCGA-OV - stages 1-4, and histotypes G1-G34, GB		✓		mRNA transcripts: FPKM data (log2-transfected); miRNAs: normalized counts (RPM, log2). Obtained through UCSC Xena and ICGC.	Proteins were not analyzed.	Variational autoencoder (KL-PMVAE) for data dimensionality reduction and neural network (LFSurv) for prediction based on PI index.	C-index, Kaplan-Meier curves (p-value via Log-rank test).
39342345	Novel protein-based prognostic signature linked to immunotherapeutic efficiency in ovarian cancer	research article	5	115	Retrospective analysis of data from TCGA database	374 ovarian cancer patients	tumor tissue	Ovarian cancer, stage I-IV		✓	✓	mRNA (RNA-seq) from TCGA	RPPA profiles 374 patients from TCPA database	LASSO, Cox regression, Elastic net	C-index, AUC ROC
34739872	A multi-omic single-cell landscape of human gynecologic malignancies	research article	4	28	Single cell transcriptome (scRNA-seq) and chromatin accessibility (scATAC-seq) was analysed in tumor samples obtained immediately after surgical removal	Samples from 11 patients	Ovarian and endometrial tumor tissues processed immediately after surgical resection	malignant ovarian and endometrial tumors; information on stages and treatment is not given in the article.		✓		scRNA-seq	n/a	Seurat v3 cross-modality integration approach, PCA, UMAP	FDR, p-value
35434581	Identification of clinical and molecular features of recurrent serous borderline ovarian tumour	research article	4	10	Research article devoted to the analysis of clinical and molecular characteristics of relapsing ovarian borderline tumors (SBOT). Retrospective study was conducted on two cohorts of patients with SBOT (internal and external). We use multiple analysis methods: genome sequencing (WGS), RNA-sequencing (RNA-seq), metabolomics and lipidomics. Developed a model for predicting recurrence based on random…	Internal cohort: 319 patients with 59 relapses (2009-2019). External cohort: 100 patients with 24 relapses (2009-2019). For the multiple analyses, 21 samples were used (8 with recurrence, 13 without recurrence).	Tumor tissue (SBOT). Blood data (CA125, CA199, HE4). Your data from the Chinese hospital	Cerulean Borderline Ovarian Tumor (SBOT), Stages I-IV, Treatment of Fertilisant Preserving Operations (FSS) and Radical Operations	✓	✓		1154 differentially expressed genes between recurrent and non-recurrent samples (Method - RNA-seq and analysis of expression)	Not specified	Prediction model based on the Random Forest Regressor algorithm	AUC-ROC (0.999 for internal cohort, 0.817 for external cohort)
38303441	A prognostic prediction model for ovarian cancer using a cross-modal view correlation discovery network	research article	4	n/a	Creation of a model based on multivariate analysis data (multi-omics) for predicting survival of ovarian cancer patients, using the RLASSO method for feature selection and MDCADON multimodal deep neural network. Sample size: 325 ovarian cancer patients, using data from the TCGA database.	325 patients with ovarian cancer, data from TCGA database used. Biomaterial type: mRNA expression, DNA methylation, miRNA expression and copy number variation (CNV) data....	Data on mRNA expression, DNA methylation, miRNA expression and copy number variation (CNV).	Ovarian cancer, FIGO stages I-IV, various treatments (data include survival and clinical characteristics).		✓		mRNA - 8492 transcripts, measurements on the HTSeq-FPKM platform.	Protein data are not reported in the article.	RLASSO (combination of LASSO regression and random forest), multi-modal deep neural network, MACODN for correlation analysis of data.	ACC (proportion of correct predictions), F1 metric, AUC (area under the curve).
38566518	Reciprocal crosstalk between Th17 and mesothelial cells promotes metastasis-associated adhesion of ovarian cancer cells	research article	4	9	Retrospective analysis of TCGA data, sample analysis from ovarian cancer patients, in vitro and ex vivo experiments	374 patients (TCGA data), 70 samples of acid fluid, 9 samples of ascite and PBMC, 8 samples of parenchymal tissue	Acidic fluid, PBMC, saline tissue, mesothelial cells	Severe ovarian cancer, stage I-IV		✓	✓	~20,000 genes, RNA-seq (bulk и single-cell)	2923 Protein, affine proteomics (PEA)	LASSO, Cox regression, Random Forest, Deep Neural Network, PCA, UMAP, t-SNE, Louvain clustering	C-index, AUC ROC, Kaplan-Meyer survival analysis
37775701	Fallopian tube lesions as potential precursors of early ovarian cancer: a comprehensive proteomic analysis	research article	3	11	Proteomic study of precancerous epithelial lesions of the fallopian tubes using mass spectrometry and immunohistochemistry (IHC)	8 patients with BRCA 1 mutations or hereditary susceptibility	Samples of epithelial lesions of fallopian tubes obtained using the protocol SEE-FIM (Sectioning and Extensively Examining the Fimbriated End)	precancerous lesions			✓	-	NanoLC-ESI-MS/MS: CAVIN1, Emilin2, FBLN5 mass spectrometry with spatial resolution for analysis of precancerous lesions (p53-signatures, STIL, STIC) and normal tissues	Identification of significant protein markers by differential analysis (t-test/ANOVA with FDR correction)	FDR < 0.05
35869079	A multi-omic dissection of super-enhancer driven oncogenic gene expression programs in ovarian cancer	research article	3	0	A comprehensive multi‑omic approach was employed using several methodologies. First the authors identified super‑enhancers by integrating epigenomic and genomic data. They applied ChIP‑seq profiling of H3K27ac and BRD4 in the OVCAR3 ovarian cancer cell line to map active enhancers.	The study drew on both large public datasets and a limited number of new samples. For the analytical work the team used TCGA ovarian cancer data covering approximately 500 high‑grade serous carcinoma tumors. From those they obtained RNA‑seq profiles and DNA copy number information.	The analyzed material included human tumor tissue and cell culture models. Patient genomic and transcriptomic profiles came from primary ovarian tumor samples (frozen TCGA biobank specimens). Single‑cell experiments were performed on dissociated tumor cells from two HGSOC cases processed for scRNA‑seq and scATAC‑seq. In vitro work used OVCAR3 cells grown in nutrient medium. Standard laboratory 29…	HGSOC	✓	✓		Targeted removal of key super‑enhancers caused widespread expression shifts. Knockout of SE14 led to a significant decrease in 860 genes and an increase in 629 genes at an adjusted p threshold of 0.0005. Similarly, deletion of SE60 resulted in about 660 transcripts downregulated and around 1 090 transcripts upregulated under the same significance criterion. .		A variety of computational and statistical techniques were used for classification and data analysis. The team performed a CNV‑eQTL analysis treating super‑enhancers as variant‑like events (analogous to SNPs) based on amplification presence or absence and gene expression levels as quantitative traits. This analysis used the MatrixeQTL package and assessed significance via 100 000 random permutati…	Internal validation of statistical models included permutation testing in the CNV‑eQTL analysis to control false positives (FDR around 9 % with 100k permutations). In the CRISPRi screen ten non‑targeting sgRNA wells served as negative controls to gauge background expression changes.
32928797	The Capacity of the Ovarian Cancer Tumor Microenvironment to Integrate Inflammation Signaling Conveys a Shorter Disease-free Interval	research article	2	5	pre- and post-NACT archival tumor tissues from patients with high-grade serous ovarian cancer (patient, n = 6). We measured mRNA levels of 770 genes (756 genes/14 housekeeping genes, NanoString Technologies), and performed reverse phase protein array (RPPA) on a subset of matched tumors. We examined cytokine levels in pre-NACT ascites samples (n = 39) by ELISAs. A tissue microarray with 128 annot…	6	tumor tissues	high-grade serous ovarian cancer		✓		mRNA levels of 770 genes (756 genes/14 housekeeping genes, NanoString Technologies)	cytokine levels in pre-NACT ascites samples (n = 39) by ELISAs.	NanoString PanCancer IO 360, RPPA, PathwayNet, мультиплексная ELISA, Kaplan-Meier анализ, лог-ранговый тест, t-тест, ANOVA, Mantel-Haenszel тест	p < 0.05, FDR < 0.20, коэффициент риска (HR), AUC, корреляция Пирсона.
34895137	OmicsOne: associate omics data with phenotypes in one-click	research article	2	n/a	Analysis of HGSOC and LSCC multivariate data	106 HGSOC samples, 99 paired LSCC samples	Proteome and glycoproteome	Highly differentiated serous ovarian carcinoma, LSCC (lung squamous cell carcinoma)			✓	Not specified	5916 proteins, 365 glycopeptides; mass spectrometry	PCA, regression, t-test, clustering, etc.	AUC, FDR, p < 0.05
35969151	Single-Cell Dissection of the Multiomic Landscape of High-Grade Serous Ovarian Cancer	research article	2	n/a	An optimized single-cell multi-omics sequencing technology for simultaneous analysis of somatic copy number alterations (SCNA), DNA methylation, chromatin accessibility and transcriptome in individual cancer cells. “ explored the dynamics of the epigenome and transcriptome during tumor promotion.” We compared all primary tumor cells from the same patient with normal FTE cells to explore the pheno…	samples from 12 patients with HGSC	Tumor tissue samples, including primary tumors and metastatic foci, as well as normal fallopian tube epithelial cells	HGSC		✓		scRNA‑seq	n/a	PCA, UMAP, SNN-clustering	p-values
36803381	Assessing the clinical utility of multi-omics data for predicting serous ovarian cancer prognosis	research article	2	3	Retrospective analysis of data from GDC and ICGC databases	1203 sample from 599 patients (GDC), 92 patients (ICGC)	tumor tissue	Serotype I-IV ovarian cancer	✓	✓		mRNAs and microRNAs (RNA-seq)	not specified	LASSO, Cox regression, Random Forest, Deep Neural Network	C-index
38468343	Kynurenine in IDO1high cancer cell-derived EVs...	research article	2	n/a	Multi-omic analysis of EVs, in vitro and in vivo	195 samples (EV, tissue)	EVs, tissues	Ovarian cancer, stage III-IV.				Not specified	Not specified	t-test, clustering	p < 0.05
38971800	Directional integration and pathway enrichment analysis for multi-omics data	research article	2	n/a	Development and testing of a DPM (Directional P-value merging) method for multi-omic data integration, including analysis of directional changes in transcriptomes, proteomes and epigenomes.	Ovarian cancer: 169 samples (CPTAC); IDH-mutant glioma: ~200 samples (TCGA, CPTAC, GLASS).	Tumor tissue (glioma, ovarian cancer).	Ovarian cancer (serous cystadenocarcinoma, all stages), glioma (IDH-mutant). Treatment: surgery, chemotherapy, radiotherapy.		✓	✓	RNA-seq, total number of genes: 10,902 (glioma); 15,424 (ovarian cancer). The mRNA analysis was performed based on TPM (Transcript Per Million) and standard normalization of RNA-seq data.	~10,000 proteins. Proteomic data were obtained using mass spectrometry (Orbitrap) and isobaric quantitative proteomics tagging (CPTAC).	DPM (Directional P-value merging) using directional changes (fold-change logarithm, correlation coefficients). Integration method: ActivePathways, mRNA and protein correlation.	Log-rank test, C-index, Kaplan-Meier curves, FDR metrics < 0.05.
35439677	Multi-omics approaches for biomarker discovery in early ovarian cancer diagnosis	research article	1	88	Review of existing studies	Various sample sizes from literature	Blood, ascites, tissues, urine	Ovarian cancer (epithelial, serous, stages I-IV), surgery, chemotherapy	✓	✓	✓	Data from TCGA, RNA-seq, single-cell RNA-seq	Mass spectrometry (MS), LC-MS/MS, iTRAQ, TMT	Machine learning, clustering, statistical methods	Sensitivity, specificity, prognostic significance
33737557	Integrated multi-omics analysis of ovarian cancer using variational autoencoders	research article	1	26	Analyzing multi-omic ovarian cancer data using variation autoencoders (VAE) and its enhanced version MMD-VAE. Training the VAE/MMD-VAE neural network architecture on single-omic, di-omic and tri-omic data. Molecular subtype clustering, classification and survival analysis.	481 samples (mono-omics, di-omics, tri-omics) 292 samples (subset with full tri-omics data)	TCGA Ovarian Cancer Cohort data DNA methylation, mRNA expression, RNA-seq, copy number variation (CNV/CNA)	Highly differentiated serous ovarian carcinoma (HGS-OvCa) FIGO patients stages I-IV Treatment data not specified	✓	✓		mRNA: 12,043 transcripts (log2-normalized Affymetrix RMA) RNA-seq: 20,530 transcripts (log2-normalized read count)	Protein data are not reported in the article.	Variation Autoencoders (VAE) Advanced VAEs with Maximum Mean Discrepancy (MMD-VAE) LASSO regression SVM classifier K-means clustering Cox proportional regression PCA and t-SNE for comparison with VAE	Accuracy (до 95.5%) Precision, Recall, F1-score Concordance Index (C-index до 0.68) Log-rank p-value for Kaplan-Meier survival rates Brier score (0.17-0.23)
35410353	PTH2R is related to cell proliferation and migration in ovarian cancer...	research article	1	6	GEO data analysis, TCGA + laboratory validation Ovarian cancer tissue samples (n = 12) and normal ovarian tissue (n = 12) were collected from the gynecology department of the First Affiliated Hospital of Harbin Medical University for 3-9 months in 2020. None of the patients were treated preoperatively.	379 TCGA and GEO samples (63 from GSE18520, 57 from GSE66957)	Ovarian tissue, cell lines.	Epithelial ovarian cancer, no stage indicated, no treatment described		✓		RNA-Seq, 379 образцов	WB, 12 tumor tissue samples	WGCNA, DEG, limma.	AUC, p < 0.05
35832628	A bespoke target selection tool to guide biomarker discovery in tubo-ovarian cancer	research article	1	n/a	A bespoke data browser was developed to analyse gene expression and DNA methylation datasets for biomarker discovery. The Ovarian Cancer Data Browser (OCDB) is built in C# with a.NET framework using an integrated development environment of Microsoft Visual Studio and fast access files (.faf)	Six cases of HGSC, Forty-five normal FT and forty-four HGSC samples (larger validation cohort)	FFPE tissues	six cases of sporadic, stage III + HGSC		✓		expression values for 110,961 gene transcripts and methylation values for 424,583 CpG probes for each patient and disease stage were compiled as fast access files	n/a	Firstly, the percentage change in score is estimated between disease stages. To estimate this, the gene transcript expression/ methylation values for each probe for the six patients are summed and a total is also calculated for each of the three disease stages. The percentage change in score (+/-) from NFT to STIC, from STIC to HGSC and from NFT to HGSC is then calculated. The final score is dete…	Sensitivity and specificity
36423401	Mitochondrial AAA protease gene associated with immune infiltration is a prognostic biomarker in human ovarian cancer	research article	1	152	Bioinformatics web resources, including GEPIA2, cBioPortal, Oncomine, Kaplan-Meier Plotter, and TIMER, were used to analyze the expression profile, prognostic value, and immune infiltration of YME1L1.	paraffin-embedded tissues from 60 patients with ovarian cancer, recorded at the FIGO/TNM cancer staging Gene expression profiling - 9736 tumors and 8587 normal tissues	paraffin-embedded tissues, publicly available data	ovarian cancer, recorded at the FIGO/TNM cancer staging		✓	✓	publicly available data	publicly available data	Oncomine для анализа микрочипов, cBioPortal для анализа генетических вариантов, GEPIA2 для анализа экспрессии генов, single-cell RNA sequencing, ICARUS для выявления дифференциально экспрессируемых генов, Kaplan-Meier анализ для оценки выживаемости, лог-ранговый тест для сравнения выживаемости, t-тест и ANOVA для сравнения групп, TIMER для анализа иммунной инфильтрации.	порог статистической значимости (p < 0.05), коэффициент ложных открытий (FDR), порог 2-кратного изменения для Oncomine, z-скоринг для cBioPortal, H-скор для оценки иммуногистохимических данных, анализ выживаемости с помощью Kaplan-Meier кривых.
37717621	Multi-omics analysis defines a cuproptosis-related prognostic model for ovarian cancer: Implication of WASF2 in cuproptosis resistance	research article	1	2	Building a prognostic model based on individual cell sequencing data and transcriptomic data of ovarian tumors to identify genes associated with coproptosis (a kind of programmed cell death)	378 ovarian cancer patients from the TCGA database, as well as 379 patients from GSE140082 and 173 patients from GSE53963	Tumor tissue samples	Ovarian cancer		✓		Bulk RNA-seq and single-cell RNA-seq	n/a	Cox regression analysis (p-value < 0.001), Random Forest for building a prognostic model	Kaplan-Meyer survival analysis, Wilcox's test (p < 0.05)
27819677	InFlo: a novel systems biology framework identifies cAMP-CREB1 axis as a key modulator of platinum resistance in ovarian cancer	research article	1	40	We developed InFlo, a novel systems biology approach for characterizing complex biological processes using a unique multidimensional framework integrating transcriptomic, genomic and/or epigenomic profiles for any given cancer sample. We evaluated multi-omics profiles of primary high-grade serous ovarian cancer tumours (N=357) to delineate mechanisms underlying resistance to frontline platinum-ba…	357	TCGA data	High-grade serous ovarian cancer		✓		mRNA (RNA-seq) from TCGA	n/a	Mantel–Haenszel test P-value⩽0.001	significance of multivariable Cox regression coefficient, P-value=0.016
31942259	A multiomics comparison between endometrial cancer and serous ovarian cancer	comparative analysis	4	34	Investigates the molecular differences and similarities between endometrioid cancer endometriosis (EEC), seropositivity cancer endometriosis (SEC) and serotype ovarian cancer (SOC) using data from The Cancer Genome Atlas (TCGA). A comparative analysis was conducted, including: Somatic mutation (SM) sequencing Copy Number Analysis (SCNA) Gene expression analysis Estimation of signal path activity …	Data taken from TCGA database, exact number of subsamples can be found in Table 1 of the relevant article	Samples of tumor tissue endometrium and ovaries	Endometrial cancer (EEC), serous cancer (SEC), serous cancer of the ovaries (SOC).	✓	✓		RNA-seq	n/a	KNN, t-test, ANOVA, Cox regression, PCA	p value < 0.01, FDR < 0.05

## Sheet: Supplementary Table S2
Table S2. Potential biomarkers for ovarian cancer identified in our systematic review
PMID	Marker (units, decrease/increase)	UniprotIDUN	GeneName	Protein name	Changes	Level (genome/transcriptome/proteome)	Type of cancer	Number of samples	Method	Method used to detect/confirm the marker	Comments	DisGenNET Marker
21720365	list of the 168 candidate epigenetically silenced genes	O00168	FXYD1	Phospholemman (FXYD domain-containing ion transport regulator 1) (Sodium/potassium-transporting ATPase subunit FXYD1)	epigenetically silenced gene	Genome/transcriptome	High-grade serous ovarian cancer (HGSOC)	489	The Cancer Genome Atlas (TCGA) project has analyzed mRNA expression, miRNA expression, promoter methylation, and DNA copy number			yes
21720365	list of the 168 candidate epigenetically silenced genes	O00585	CCL21	CC motif chemokine 21 (6Ckine) (Beta-chemokine exodus-2) (Secondary lymphoid-tissue chemokine) (SLC) (Small-inducible cytokine A21)	epigenetically silenced gene	Genome/transcriptome	High-grade serous ovarian cancer (HGSOC)	489	The Cancer Genome Atlas (TCGA) project has analyzed mRNA expression, miRNA expression, promoter methylation, and DNA copy number			yes
21720365	list of the 168 candidate epigenetically silenced genes	O14645	DNALI1	Axonemal dynein light intermediate polypeptide 1 (Inner dynein arm light chain, axonemal) (hp28)	epigenetically silenced gene	Genome/transcriptome	High-grade serous ovarian cancer (HGSOC)	489	The Cancer Genome Atlas (TCGA) project has analyzed mRNA expression, miRNA expression, promoter methylation, and DNA copy number			yes
21720365	therapeutic targets (gene included in significant regions that have approved or experimental therapeutic compounds)	O14746	TERT	Telomerase reverse transcriptase (EC 2.7.7.49) (HEST2) (Telomerase catalytic subunit) (Telomerase-associated protein 2) (TP2)	N/A	Genome/transcriptome	High-grade serous ovarian cancer (HGSOC)	489	The Cancer Genome Atlas (TCGA) project has analyzed mRNA expression, miRNA expression, promoter methylation, and DNA copy number			yes
21720365	list of the 168 candidate epigenetically silenced genes	O43240	KLK10	Kallikrein-10 (EC 3.4.21.-) (Normal epithelial cell-specific 1) (Protease serine-like 1)	epigenetically silenced gene	Genome/transcriptome	High-grade serous ovarian cancer (HGSOC)	489	The Cancer Genome Atlas (TCGA) project has analyzed mRNA expression, miRNA expression, promoter methylation, and DNA copy number			yes
21720365	list of the 168 candidate epigenetically silenced genes	O43281	EFS	Embryonal Fyn-associated substrate (hEFS) (Cas scaffolding protein family member 3)	epigenetically silenced gene	Genome/transcriptome	High-grade serous ovarian cancer (HGSOC)	489	The Cancer Genome Atlas (TCGA) project has analyzed mRNA expression, miRNA expression, promoter methylation, and DNA copy number			yes
21720365	list of the 168 candidate epigenetically silenced genes	O60285	NUAK1	NUAK family SNF1-like kinase 1 (EC 2.7.11.1) (AMPK-related protein kinase 5) (ARK5) (Omphalocele kinase 1)	epigenetically silenced gene	Genome/transcriptome	High-grade serous ovarian cancer (HGSOC)	489	The Cancer Genome Atlas (TCGA) project has analyzed mRNA expression, miRNA expression, promoter methylation, and DNA copy number			yes
21720365	list of the 168 candidate epigenetically silenced genes	O60449	LY75	Lymphocyte antigen 75 (Ly-75) (C-type lectin domain family 13 member B) (DEC-205) (gp200-MR6) (CD antigen CD205)	epigenetically silenced gene	Genome/transcriptome	High-grade serous ovarian cancer (HGSOC)	489	The Cancer Genome Atlas (TCGA) project has analyzed mRNA expression, miRNA expression, promoter methylation, and DNA copy number			yes
21720365	list of the 168 candidate epigenetically silenced genes	O75897	SULT1C4	Sulfotransferase 1C4 (ST1C4) (EC 2.8.2.1) (Sulfotransferase 1C2) (SULT1C#2)	epigenetically silenced gene	Genome/transcriptome	High-grade serous ovarian cancer (HGSOC)	489	The Cancer Genome Atlas (TCGA) project has analyzed mRNA expression, miRNA expression, promoter methylation, and DNA copy number			yes
21720365	list of the 168 candidate epigenetically silenced genes	O95238	SPDEF	SAM pointed domain-containing Ets transcription factor (Prostate epithelium-specific Ets transcription factor) (Prostate-specific Ets) (Prostate-derived Ets factor)	epigenetically silenced gene	Genome/transcriptome	High-grade serous ovarian cancer (HGSOC)	489	The Cancer Genome Atlas (TCGA) project has analyzed mRNA expression, miRNA expression, promoter methylation, and DNA copy number			yes
21720365	list of the 168 candidate epigenetically silenced genes	O95677	EYA4	Eyes absent homolog 4 (EC 3.1.3.48)	epigenetically silenced gene	Genome/transcriptome	High-grade serous ovarian cancer (HGSOC)	489	The Cancer Genome Atlas (TCGA) project has analyzed mRNA expression, miRNA expression, promoter methylation, and DNA copy number			yes
21720365	list of the 168 candidate epigenetically silenced genes	O95864	FADS2	Acyl-CoA 6-desaturase (EC 1.14.19.3) (Delta(6) fatty acid desaturase) (D6D) (Delta(6) desaturase) (Delta-6 desaturase) (Fatty acid desaturase 2)	epigenetically silenced gene	Genome/transcriptome	High-grade serous ovarian cancer (HGSOC)	489	The Cancer Genome Atlas (TCGA) project has analyzed mRNA expression, miRNA expression, promoter methylation, and DNA copy number			yes
21720365	list of the 168 candidate epigenetically silenced genes	P00738	HP	Haptoglobin (Zonulin) [Cleaved into: Haptoglobin alpha chain; Haptoglobin beta chain]	epigenetically silenced gene	Genome/transcriptome	High-grade serous ovarian cancer (HGSOC)	489	The Cancer Genome Atlas (TCGA) project has analyzed mRNA expression, miRNA expression, promoter methylation, and DNA copy number			yes
21720365	list of the 168 candidate epigenetically silenced genes	P01024	C3	Complement C3 (C3 and PZP-like alpha-2-macroglobulin domain-containing protein 1) [Cleaved into: Complement C3 beta chain; C3-beta-c (C3bc); Complement C3 alpha chain; C3a anaphylatoxin; Acylation stimulating protein (ASP) (C3adesArg); Complement C3b alpha' chain; Complement C3c alpha' chain fragment 1; Complement C3dg fragment; Complement C3g fragment; Complement C3d fragment; Complement C3f fra…	epigenetically silenced gene	Genome/transcriptome	High-grade serous ovarian cancer (HGSOC)	489	The Cancer Genome Atlas (TCGA) project has analyzed mRNA expression, miRNA expression, promoter methylation, and DNA copy number			yes
21720365	Genome copy number abnormalities	P01106	MYC	Myc proto-oncogene protein (Class E basic helix-loop-helix protein 39) (bHLHe39) (Proto-oncogene c-Myc) (Transcription factor p64)	Genome copy number abnormalities	Genome/transcriptome	High-grade serous ovarian cancer (HGSOC)	489	The Cancer Genome Atlas (TCGA) project has analyzed mRNA expression, miRNA expression, promoter methylation, and DNA copy number			yes
21720365	Genome copy number abnormalities	P01116	KRAS	GTPase KRas (EC 3.6.5.2) (K-Ras 2) (Ki-Ras) (cK-ras) (c-Ki-ras) [Cleaved into: GTPase KRas, N-terminally processed]	Genome copy number abnormalities	Genome/transcriptome	High-grade serous ovarian cancer (HGSOC)	489	The Cancer Genome Atlas (TCGA) project has analyzed mRNA expression, miRNA expression, promoter methylation, and DNA copy number			yes
21720365	list of the 168 candidate epigenetically silenced genes	P01210	PENK	Proenkephalin-A [Cleaved into: Synenkephalin; Met-enkephalin (Opioid growth factor) (OGF); PENK(114-133); PENK(143-183); Met-enkephalin-Arg-Gly-Leu; Leu-enkephalin; PENK(237-258); Met-enkephalin-Arg-Phe]	epigenetically silenced gene	Genome/transcriptome	High-grade serous ovarian cancer (HGSOC)	489	The Cancer Genome Atlas (TCGA) project has analyzed mRNA expression, miRNA expression, promoter methylation, and DNA copy number			yes
21720365	list of the 168 candidate epigenetically silenced genes	P02750	LRG1	Leucine-rich alpha-2-glycoprotein (LRG)	epigenetically silenced gene	Genome/transcriptome	High-grade serous ovarian cancer (HGSOC)	489	The Cancer Genome Atlas (TCGA) project has analyzed mRNA expression, miRNA expression, promoter methylation, and DNA copy number			yes
21720365	list of the 168 candidate epigenetically silenced genes	P04216	THY1	Thy-1 membrane glycoprotein (CDw90) (Thy-1 antigen) (CD antigen CD90)	epigenetically silenced gene	Genome/transcriptome	High-grade serous ovarian cancer (HGSOC)	489	The Cancer Genome Atlas (TCGA) project has analyzed mRNA expression, miRNA expression, promoter methylation, and DNA copy number			yes
21720365	therapeutic targets (gene included in significant regions that have approved or experimental therapeutic compounds)	P04626	ERBB2	Receptor tyrosine-protein kinase erbB-2 (EC 2.7.10.1) (Metastatic lymph node gene 19 protein) (MLN 19) (Proto-oncogene Neu) (Proto-oncogene c-ErbB-2) (Tyrosine kinase-type cell surface receptor HER2) (p185erbB2) (CD antigen CD340)	N/A	Genome/transcriptome	High-grade serous ovarian cancer (HGSOC)	489	The Cancer Genome Atlas (TCGA) project has analyzed mRNA expression, miRNA expression, promoter methylation, and DNA copy number			yes
21720365	list of the 168 candidate epigenetically silenced genes	P05156	CFI	Complement factor I (EC 3.4.21.45) (C3B/C4B inactivator) [Cleaved into: Complement factor I heavy chain; Complement factor I light chain]	epigenetically silenced gene	Genome/transcriptome	High-grade serous ovarian cancer (HGSOC)	489	The Cancer Genome Atlas (TCGA) project has analyzed mRNA expression, miRNA expression, promoter methylation, and DNA copy number			yes
21720365	list of the 168 candidate epigenetically silenced genes	P05408	SCG5	Neuroendocrine protein 7B2 (Pituitary polypeptide) (Secretogranin V) (Secretogranin-5) (Secretory granule endocrine protein I) [Cleaved into: N-terminal peptide; C-terminal peptide]	epigenetically silenced gene	Genome/transcriptome	High-grade serous ovarian cancer (HGSOC)	489	The Cancer Genome Atlas (TCGA) project has analyzed mRNA expression, miRNA expression, promoter methylation, and DNA copy number			yes
21720365	list of the 168 candidate epigenetically silenced genes	P07919	UQCRH	Cytochrome b-c1 complex subunit 6, mitochondrial (Complex III subunit 6) (Complex III subunit VIII) (Cytochrome c1 non-heme 11 kDa protein) (Mitochondrial hinge protein) (Ubiquinol-cytochrome c reductase complex 11 kDa protein)	epigenetically silenced gene	Genome/transcriptome	High-grade serous ovarian cancer (HGSOC)	489	The Cancer Genome Atlas (TCGA) project has analyzed mRNA expression, miRNA expression, promoter methylation, and DNA copy number			yes
21720365	list of the 168 candidate epigenetically silenced genes	P09067	HOXB5	Homeobox protein Hox-B5 (Homeobox protein HHO.C10) (Homeobox protein Hox-2A) (Homeobox protein Hu-1)	epigenetically silenced gene	Genome/transcriptome	High-grade serous ovarian cancer (HGSOC)	489	The Cancer Genome Atlas (TCGA) project has analyzed mRNA expression, miRNA expression, promoter methylation, and DNA copy number			yes
21720365	list of the 168 candidate epigenetically silenced genes	P09871	C1S	Complement C1s subcomponent (EC 3.4.21.42) (C1 esterase) (Complement component 1 subcomponent s) [Cleaved into: Complement C1s subcomponent heavy chain; Complement C1s subcomponent light chain]	epigenetically silenced gene	Genome/transcriptome	High-grade serous ovarian cancer (HGSOC)	489	The Cancer Genome Atlas (TCGA) project has analyzed mRNA expression, miRNA expression, promoter methylation, and DNA copy number			yes
21720365	list of the 168 candidate epigenetically silenced genes	P13584	CYP4B1	Cytochrome P450 4B1 (EC 1.14.14.1) (CYPIVB1) (Cytochrome P450-HP)	epigenetically silenced gene	Genome/transcriptome	High-grade serous ovarian cancer (HGSOC)	489	The Cancer Genome Atlas (TCGA) project has analyzed mRNA expression, miRNA expression, promoter methylation, and DNA copy number			yes
21720365	list of the 168 candidate epigenetically silenced genes	P15328	FOLR1	Folate receptor alpha (FR-alpha) (Adult folate-binding protein) (FBP) (Folate receptor 1) (Folate receptor, adult) (KB cells FBP) (Ovarian tumor-associated antigen MOv18)	epigenetically silenced gene	Genome/transcriptome	High-grade serous ovarian cancer (HGSOC)	489	The Cancer Genome Atlas (TCGA) project has analyzed mRNA expression, miRNA expression, promoter methylation, and DNA copy number			yes
21720365	therapeutic targets (gene included in significant regions that have approved or experimental therapeutic compounds)	P15692	VEGFA	Vascular endothelial growth factor A, long form (L-VEGF) (Vascular permeability factor) (VPF) [Cleaved into: N-VEGF; VEGFA]	N/A	Genome/transcriptome	High-grade serous ovarian cancer (HGSOC)	489	The Cancer Genome Atlas (TCGA) project has analyzed mRNA expression, miRNA expression, promoter methylation, and DNA copy number			yes
21720365	therapeutic targets (gene included in significant regions that have approved or experimental therapeutic compounds)	P16422	EPCAM	Epithelial cell adhesion molecule (Ep-CAM) (Adenocarcinoma-associated antigen) (Cell surface glycoprotein Trop-1) (Epithelial cell surface antigen) (Epithelial glycoprotein) (EGP) (Epithelial glycoprotein 314) (EGP314) (hEGP314) (KS 1/4 antigen) (KSA) (Major gastrointestinal tumor-associated protein GA733-2) (Tumor-associated calcium signal transducer 1) (CD antigen CD326)	N/A	Genome/transcriptome	High-grade serous ovarian cancer (HGSOC)	489	The Cancer Genome Atlas (TCGA) project has analyzed mRNA expression, miRNA expression, promoter methylation, and DNA copy number			yes
21720365	list of the 168 candidate epigenetically silenced genes	P17481	HOXB8	Homeobox protein Hox-B8 (Homeobox protein Hox-2.4) (Homeobox protein Hox-2D)	epigenetically silenced gene	Genome/transcriptome	High-grade serous ovarian cancer (HGSOC)	489	The Cancer Genome Atlas (TCGA) project has analyzed mRNA expression, miRNA expression, promoter methylation, and DNA copy number			yes
21720365	list of the 168 candidate epigenetically silenced genes	P19544	WT1	Wilms tumor protein (WT33)	epigenetically silenced gene	Genome/transcriptome	High-grade serous ovarian cancer (HGSOC)	489	The Cancer Genome Atlas (TCGA) project has analyzed mRNA expression, miRNA expression, promoter methylation, and DNA copy number			yes
21720365	therapeutic targets (gene included in significant regions that have approved or experimental therapeutic compounds)	P21860	ERBB3	Receptor tyrosine-protein kinase erbB-3 (EC 2.7.10.1) (Proto-oncogene-like protein c-ErbB-3) (Tyrosine kinase-type cell surface receptor HER3)	N/A	Genome/transcriptome	High-grade serous ovarian cancer (HGSOC)	489	The Cancer Genome Atlas (TCGA) project has analyzed mRNA expression, miRNA expression, promoter methylation, and DNA copy number			yes
21720365	Genome copy number abnormalities	P24864	CCNE1	G1/S-specific cyclin E1	Genome copy number abnormalities	Genome/transcriptome	High-grade serous ovarian cancer (HGSOC)	489	The Cancer Genome Atlas (TCGA) project has analyzed mRNA expression, miRNA expression, promoter methylation, and DNA copy number			yes
21720365	list of the 168 candidate epigenetically silenced genes	P25774	CTSS	Cathepsin S (EC 3.4.22.27)	epigenetically silenced gene	Genome/transcriptome	High-grade serous ovarian cancer (HGSOC)	489	The Cancer Genome Atlas (TCGA) project has analyzed mRNA expression, miRNA expression, promoter methylation, and DNA copy number			yes
21720365	list of the 168 candidate epigenetically silenced genes	P28067	HLA-DMA	HLA class II histocompatibility antigen, DM alpha chain (MHC class II antigen DMA) (Really interesting new gene 6 protein)	epigenetically silenced gene	Genome/transcriptome	High-grade serous ovarian cancer (HGSOC)	489	The Cancer Genome Atlas (TCGA) project has analyzed mRNA expression, miRNA expression, promoter methylation, and DNA copy number			yes
21720365	list of the 168 candidate epigenetically silenced genes	P28161	GSTM2	Glutathione S-transferase Mu 2 (EC 2.5.1.18) (GST class-mu 2) (GSTM2-2)	epigenetically silenced gene	Genome/transcriptome	High-grade serous ovarian cancer (HGSOC)	489	The Cancer Genome Atlas (TCGA) project has analyzed mRNA expression, miRNA expression, promoter methylation, and DNA copy number			yes
21720365	therapeutic targets (gene included in significant regions that have approved or experimental therapeutic compounds)	P31749	AKT1	RAC-alpha serine/threonine-protein kinase (EC 2.7.11.1) (Protein kinase B) (PKB) (Protein kinase B alpha) (PKB alpha) (Proto-oncogene c-Akt) (RAC-PK-alpha)	N/A	Genome/transcriptome	High-grade serous ovarian cancer (HGSOC)	489	The Cancer Genome Atlas (TCGA) project has analyzed mRNA expression, miRNA expression, promoter methylation, and DNA copy number			yes
21720365	list of the 168 candidate epigenetically silenced genes	P35680	HNF1B	Hepatocyte nuclear factor 1-beta (HNF-1-beta) (HNF-1B) (Homeoprotein LFB3) (Transcription factor 2) (TCF-2) (Variant hepatic nuclear factor 1) (vHNF1)	epigenetically silenced gene	Genome/transcriptome	High-grade serous ovarian cancer (HGSOC)	489	The Cancer Genome Atlas (TCGA) project has analyzed mRNA expression, miRNA expression, promoter methylation, and DNA copy number			yes
21720365	therapeutic targets (gene included in significant regions that have approved or experimental therapeutic compounds)	P42224	STAT1	Signal transducer and activator of transcription 1-alpha/beta (Transcription factor ISGF-3 components p91/p84)	N/A	Genome/transcriptome	High-grade serous ovarian cancer (HGSOC)	489	The Cancer Genome Atlas (TCGA) project has analyzed mRNA expression, miRNA expression, promoter methylation, and DNA copy number			yes
21720365	list of the 168 candidate epigenetically silenced genes	P43121	MCAM	Cell surface glycoprotein MUC18 (Cell surface glycoprotein P1H12) (Melanoma cell adhesion molecule) (Melanoma-associated antigen A32) (Melanoma-associated antigen MUC18) (S-endo 1 endothelial-associated antigen) (CD antigen CD146)	epigenetically silenced gene	Genome/transcriptome	High-grade serous ovarian cancer (HGSOC)	489	The Cancer Genome Atlas (TCGA) project has analyzed mRNA expression, miRNA expression, promoter methylation, and DNA copy number			yes
21720365	list of the 168 candidate epigenetically silenced genes	P43235	CTSO	Cathepsin K (EC 3.4.22.38) (Cathepsin O) (Cathepsin O2) (Cathepsin X)	epigenetically silenced gene	Genome/transcriptome	High-grade serous ovarian cancer (HGSOC)	489	The Cancer Genome Atlas (TCGA) project has analyzed mRNA expression, miRNA expression, promoter methylation, and DNA copy number			yes
21720365	list of the 168 candidate epigenetically silenced genes	P47895	ALDH1A3	Retinaldehyde dehydrogenase 3 (RALDH-3) (RalDH3) (EC 1.2.1.36) (Aldehyde dehydrogenase 6) (Aldehyde dehydrogenase family 1 member A3) (ALDH1A3)	epigenetically silenced gene	Genome/transcriptome	High-grade serous ovarian cancer (HGSOC)	489	The Cancer Genome Atlas (TCGA) project has analyzed mRNA expression, miRNA expression, promoter methylation, and DNA copy number			yes
21720365	list of the 168 candidate epigenetically silenced genes	P51690	ARSE	Arylsulfatase L (EC 3.1.6.1) (Arylsulfatase E) (ASE)	epigenetically silenced gene	Genome/transcriptome	High-grade serous ovarian cancer (HGSOC)	489	The Cancer Genome Atlas (TCGA) project has analyzed mRNA expression, miRNA expression, promoter methylation, and DNA copy number			yes
21720365	list of the 168 candidate epigenetically silenced genes	P55008	AIF1	Allograft inflammatory factor 1 (AIF-1) (Ionized calcium-binding adapter molecule 1) (Protein G1)	epigenetically silenced gene	Genome/transcriptome	High-grade serous ovarian cancer (HGSOC)	489	The Cancer Genome Atlas (TCGA) project has analyzed mRNA expression, miRNA expression, promoter methylation, and DNA copy number			yes
21720365	list of the 168 candidate epigenetically silenced genes	P55083	MFAP4	Microfibril-associated glycoprotein 4	epigenetically silenced gene	Genome/transcriptome	High-grade serous ovarian cancer (HGSOC)	489	The Cancer Genome Atlas (TCGA) project has analyzed mRNA expression, miRNA expression, promoter methylation, and DNA copy number			yes
21720365	list of the 168 candidate epigenetically silenced genes	P56597	NME5	Nucleoside diphosphate kinase homolog 5 (NDK-H 5) (NDP kinase homolog 5) (3'-5' exonuclease NME5) (EC 3.1.-.-) (Inhibitor of p53-induced apoptosis-beta) (IPIA-beta) (Testis-specific nm23 homolog) (nm23-H5)	epigenetically silenced gene	Genome/transcriptome	High-grade serous ovarian cancer (HGSOC)	489	The Cancer Genome Atlas (TCGA) project has analyzed mRNA expression, miRNA expression, promoter methylation, and DNA copy number			yes
21720365	list of the 168 candidate epigenetically silenced genes	P57735	RAB25	Ras-related protein Rab-25 (CATX-8)	epigenetically silenced gene	Genome/transcriptome	High-grade serous ovarian cancer (HGSOC)	489	The Cancer Genome Atlas (TCGA) project has analyzed mRNA expression, miRNA expression, promoter methylation, and DNA copy number			yes
21720365	list of the 168 candidate epigenetically silenced genes	P59910	DNAJB13	DnaJ homolog subfamily B member 13 (Testis and spermatogenesis cell-related protein 6) (Testis spermatogenesis apoptosis-related gene 6 protein) (Testis spermatogenesis apoptosis-related gene 3 protein) (Testis spermatogenesis apoptosis-related gene 6 protein)	epigenetically silenced gene	Genome/transcriptome	High-grade serous ovarian cancer (HGSOC)	489	The Cancer Genome Atlas (TCGA) project has analyzed mRNA expression, miRNA expression, promoter methylation, and DNA copy number			yes
21720365	list of the 168 candidate epigenetically silenced genes	P61925	PKIA	cAMP-dependent protein kinase inhibitor alpha (PKI-alpha) (cAMP-dependent protein kinase inhibitor, muscle/brain isoform)	epigenetically silenced gene	Genome/transcriptome	High-grade serous ovarian cancer (HGSOC)	489	The Cancer Genome Atlas (TCGA) project has analyzed mRNA expression, miRNA expression, promoter methylation, and DNA copy number			yes
21720365	Genome copy number abnormalities	Q03112	MECOM	Histone-lysine N-methyltransferase MECOM (EC 2.1.1.367) (Ecotropic virus integration site 1 protein homolog) (EVI-1) (MDS1 and EVI1 complex locus protein) (Myelodysplasia syndrome 1 protein) (Myelodysplasia syndrome-associated protein 1)	Genome copy number abnormalities	Genome/transcriptome	High-grade serous ovarian cancer (HGSOC)	489	The Cancer Genome Atlas (TCGA) project has analyzed mRNA expression, miRNA expression, promoter methylation, and DNA copy number			yes
21720365	list of the 168 candidate epigenetically silenced genes	Q06250	WIT1	Putative Wilms tumor upstream neighbor 1 gene protein (WIT-1) (Wilms tumor-associated antisense RNA)	epigenetically silenced gene	Genome/transcriptome	High-grade serous ovarian cancer (HGSOC)	489	The Cancer Genome Atlas (TCGA) project has analyzed mRNA expression, miRNA expression, promoter methylation, and DNA copy number			yes
21720365	list of the 168 candidate epigenetically silenced genes	Q12889	OVGP1	Oviduct-specific glycoprotein (Estrogen-dependent oviduct protein) (Mucin-9) (Oviductal glycoprotein) (Oviductin)	epigenetically silenced gene	Genome/transcriptome	High-grade serous ovarian cancer (HGSOC)	489	The Cancer Genome Atlas (TCGA) project has analyzed mRNA expression, miRNA expression, promoter methylation, and DNA copy number			yes
21720365	therapeutic targets (gene included in significant regions that have approved or experimental therapeutic compounds)	Q15382	RHEB	GTP-binding protein Rheb (EC 3.6.5.-) (Ras homolog enriched in brain)	N/A	Genome/transcriptome	High-grade serous ovarian cancer (HGSOC)	489	The Cancer Genome Atlas (TCGA) project has analyzed mRNA expression, miRNA expression, promoter methylation, and DNA copy number			yes
21720365	list of the 168 candidate epigenetically silenced genes	Q15782	CHI3L2	Chitinase-3-like protein 2 (Chondrocyte protein 39) (YKL-39)	epigenetically silenced gene	Genome/transcriptome	High-grade serous ovarian cancer (HGSOC)	489	The Cancer Genome Atlas (TCGA) project has analyzed mRNA expression, miRNA expression, promoter methylation, and DNA copy number			yes
21720365	list of the 168 candidate epigenetically silenced genes	Q16348	SLC15A2	Solute carrier family 15 member 2 (Kidney H(+)/peptide cotransporter) (Oligopeptide transporter, kidney isoform) (Peptide transporter 2)	epigenetically silenced gene	Genome/transcriptome	High-grade serous ovarian cancer (HGSOC)	489	The Cancer Genome Atlas (TCGA) project has analyzed mRNA expression, miRNA expression, promoter methylation, and DNA copy number			yes
21720365	list of the 168 candidate epigenetically silenced genes	Q1L5Z9	LONRF2	LON peptidase N-terminal domain and RING finger protein 2 (Neuroblastoma apoptosis-related protease) (RING finger protein 192)	epigenetically silenced gene	Genome/transcriptome	High-grade serous ovarian cancer (HGSOC)	489	The Cancer Genome Atlas (TCGA) project has analyzed mRNA expression, miRNA expression, promoter methylation, and DNA copy number			yes
21720365	list of the 168 candidate epigenetically silenced genes	Q53GD3	SLC44A4	Choline transporter-like protein 4 (Solute carrier family 44 member 4) (Thiamine pyrophosphate transporter 1) (hTPPT1)	epigenetically silenced gene	Genome/transcriptome	High-grade serous ovarian cancer (HGSOC)	489	The Cancer Genome Atlas (TCGA) project has analyzed mRNA expression, miRNA expression, promoter methylation, and DNA copy number			yes
21720365	list of the 168 candidate epigenetically silenced genes	Q6UXG2	KIAA1324	Endosome/lysosome-associated apoptosis and autophagy regulator 1 (Estrogen-induced gene 121 protein)	epigenetically silenced gene	Genome/transcriptome	High-grade serous ovarian cancer (HGSOC)	489	The Cancer Genome Atlas (TCGA) project has analyzed mRNA expression, miRNA expression, promoter methylation, and DNA copy number			yes
21720365	list of the 168 candidate epigenetically silenced genes	Q7Z7D3	VTCN1	V-set domain-containing T-cell activation inhibitor 1 (B7 homolog 4) (B7-H4) (B7h.5) (Immune costimulatory protein B7-H4) (Protein B7S1) (T-cell costimulatory molecule B7x)	epigenetically silenced gene	Genome/transcriptome	High-grade serous ovarian cancer (HGSOC)	489	The Cancer Genome Atlas (TCGA) project has analyzed mRNA expression, miRNA expression, promoter methylation, and DNA copy number			yes
21720365	list of the 168 candidate epigenetically silenced genes	Q7Z7J9	CAMK2N1	Calcium/calmodulin-dependent protein kinase II inhibitor 1 (CaMKII inhibitory protein alpha) (CaMKIIN-alpha)	epigenetically silenced gene	Genome/transcriptome	High-grade serous ovarian cancer (HGSOC)	489	The Cancer Genome Atlas (TCGA) project has analyzed mRNA expression, miRNA expression, promoter methylation, and DNA copy number			yes
21720365	list of the 168 candidate epigenetically silenced genes	Q86VY4	TSPYL5	Testis-specific Y-encoded-like protein 5 (TSPY-like protein 5)	epigenetically silenced gene	Genome/transcriptome	High-grade serous ovarian cancer (HGSOC)	489	The Cancer Genome Atlas (TCGA) project has analyzed mRNA expression, miRNA expression, promoter methylation, and DNA copy number			yes
21720365	list of the 168 candidate epigenetically silenced genes	Q8N136	WDR69	Dynein assembly factor with WD repeat domains 1 (Outer row dynein assembly protein 16 homolog) (WD repeat-containing protein 69)	epigenetically silenced gene	Genome/transcriptome	High-grade serous ovarian cancer (HGSOC)	489	The Cancer Genome Atlas (TCGA) project has analyzed mRNA expression, miRNA expression, promoter methylation, and DNA copy number			yes
21720365	list of the 168 candidate epigenetically silenced genes	Q8NHY3	GAS2L2	GAS2-like protein 2 (GAS2-related protein on chromosome 17) (Growth arrest-specific protein 2-like 2)	epigenetically silenced gene	Genome/transcriptome	High-grade serous ovarian cancer (HGSOC)	489	The Cancer Genome Atlas (TCGA) project has analyzed mRNA expression, miRNA expression, promoter methylation, and DNA copy number			yes
21720365	list of the 168 candidate epigenetically silenced genes	Q92949	FOXJ1	Forkhead box protein J1 (Forkhead-related protein FKHL13) (Hepatocyte nuclear factor 3 forkhead homolog 4) (HFH-4)	epigenetically silenced gene	Genome/transcriptome	High-grade serous ovarian cancer (HGSOC)	489	The Cancer Genome Atlas (TCGA) project has analyzed mRNA expression, miRNA expression, promoter methylation, and DNA copy number			yes
21720365	list of the 168 candidate epigenetically silenced genes	Q96J86	CYYR1	Cysteine and tyrosine-rich protein 1 (Proline-rich domain-containing protein)	epigenetically silenced gene	Genome/transcriptome	High-grade serous ovarian cancer (HGSOC)	489	The Cancer Genome Atlas (TCGA) project has analyzed mRNA expression, miRNA expression, promoter methylation, and DNA copy number			yes
21720365	list of the 168 candidate epigenetically silenced genes	Q9BWW8	APOL6	Apolipoprotein L6 (Apolipoprotein L-VI) (ApoL-VI)	epigenetically silenced gene	Genome/transcriptome	High-grade serous ovarian cancer (HGSOC)	489	The Cancer Genome Atlas (TCGA) project has analyzed mRNA expression, miRNA expression, promoter methylation, and DNA copy number			yes
21720365	list of the 168 candidate epigenetically silenced genes	Q9GZU2	PEG3	Paternally-expressed gene 3 protein (Zinc finger and SCAN domain-containing protein 24)	epigenetically silenced gene	Genome/transcriptome	High-grade serous ovarian cancer (HGSOC)	489	The Cancer Genome Atlas (TCGA) project has analyzed mRNA expression, miRNA expression, promoter methylation, and DNA copy number			yes
21720365	list of the 168 candidate epigenetically silenced genes	Q9NZC4	EHF	ETS homologous factor (hEHF) (ETS domain-containing transcription factor) (Epithelium-specific Ets transcription factor 3) (ESE-3)	epigenetically silenced gene	Genome/transcriptome	High-grade serous ovarian cancer (HGSOC)	489	The Cancer Genome Atlas (TCGA) project has analyzed mRNA expression, miRNA expression, promoter methylation, and DNA copy number			yes
21720365	list of the 168 candidate epigenetically silenced genes	Q9UBX7	KLK11	Kallikrein-11 (hK11) (EC 3.4.21.-) (Hippostasin) (Serine protease 20) (Trypsin-like protease) [Cleaved into: Kallikrein-11 inactive chain 1; Kallikrein-11 inactive chain 2]	epigenetically silenced gene	Genome/transcriptome	High-grade serous ovarian cancer (HGSOC)	489	The Cancer Genome Atlas (TCGA) project has analyzed mRNA expression, miRNA expression, promoter methylation, and DNA copy number			yes
21720365	therapeutic targets (gene included in significant regions that have approved or experimental therapeutic compounds)	Q9Y243	AKT3	RAC-gamma serine/threonine-protein kinase (EC 2.7.11.1) (Protein kinase Akt-3) (Protein kinase B gamma) (PKB gamma) (RAC-PK-gamma) (STK-2)	N/A	Genome/transcriptome	High-grade serous ovarian cancer (HGSOC)	489	The Cancer Genome Atlas (TCGA) project has analyzed mRNA expression, miRNA expression, promoter methylation, and DNA copy number			yes
29897425	CA125 (Postoperative CA 125 levels >35 U/mL (no residual) or >65 U/mL (residual) are independent prognostic factors for survival) Classic plasma/serum markers	Q8WXI7	MUC16	Ovarian cancer-related tumor marker CA125	elevated serum CA125	Proteome	Epithelial ovarian cancer (EOC)	687 patients with invasive epithelial ovarian malignancies	ELISA	ELISA	The first and best known biomarker is the high-molecular-weight glycoprotein CA125, recognized by the monoclonal antibody OC125. Discovered in 1981, serum CA125 levels are initially elevated in >80% of patients with ovarian cancer and can be used to reflect the clinical course of the disease. Further classical biomarkers from here https://pmc.ncbi.nlm.nih.gov/articles/PMC4143980/#R272	yes
29897425	HE4 (High serum level predicts unfavorable prognosis) Classic plasma/serum markers	Q14508	WFDC2	WAP four-disulfide core domain protein 2	High serum level predicts unfavorable prognosis	Proteome	Epithelial ovarian cancer (EOC)	N/A	ELISA	ELISA	Classic plasma/serum markers	yes
29897425	MSLN increase (Classic plasma/serum markers)	Q13421	MSLN	Mesothelin	High mesothelin expression is associated with chemoresistance and with shorter disease-free survival and worse overall survival	Proteome	Epithelial ovarian cancer (EOC)	N/A	ELISA	ELISA	Classic plasma/serum markers	yes
29897425	VEGFs +405G/C, -460C/T (Angiogenic markers)	P15692	VEGFA	Vascular endothelial growth factor A, long form	Heterozygous genotype in VEGF +405G/C or VEGF -460C/T; higher serum expression of VEGF is associated with a shorter overall survival; elevated VEGF ascites levels negatively correlate with patient survival	Genome	Epithelial ovarian cancer (EOC)	N/A	N/A	N/A	Angiogenic markers	yes
29897425	EphA2 expression increase (Angiogenic markers)	P29317	EPHA2	Ephrin type-A receptor 2	Overexpression is associated with poor prognosis	Proteome	Epithelial ovarian cancer (EOC)	N/A	N/A	N/A	Angiogenic markers	yes
29897425	EZH2 increase (Angiogenic markers)	Q15910	EZH2	Histone-lysine N-methyltransferase EZH2	Overexpression of EZH2 promotes the proliferation and invasion of human EOC cells	Proteome	Epithelial ovarian cancer (EOC)	N/A	N/A	N/A	Angiogenic markers	yes
29897425	Claudin family members (Angiogenic markers)	O15551	CLDN3, CLDN7	Claudin-3, Claudin-7	Claudin-3 and claudin-7 expression in effusions independently predicts poor survival	Proteome	Epithelial ovarian cancer (EOC)	N/A	N/A	N/A	Angiogenic markers	yes
29897425	Cyclin D1, cyclin E increase (Apoptotic /signaling pathway and a genetic related markers)	P24385	CCND1, CCNE	G1/S-specific cyclin-D1, G1/S-specific cyclin-E1	Overexpression of cyclin D1 is significantly related to a more aggressive tumor phenotype and poor prognosis in ovarian carcinoma	Proteome	Epithelial ovarian cancer (EOC)	N/A	N/A	N/A	Apoptotic/signaling pathway and a genetic related markers	yes
24511378	BRCA1 hypermethylation	P38398	BRCA1	Breast cancer type 1 susceptibility protein	Hypermethylated genes in ovarian cancer	Transcriptome/Epigenome	High-grade serous ovarian cancer (HGSOC)	511 patients, 8 norms	Linear Regression, Mathematical Tool AMARETO	Microarrays methylation		yes
24511378	RAB25 hypermethylation	P57735	RAB25	Ras-related protein Rab-25	Hypermethylated genes in ovarian cancer	Transcriptome/Epigenome	High-grade serous ovarian cancer (HGSOC)	511 patients, 8 norms	Linear Regression, Mathematical Tool AMARETO	Microarrays methylation		yes
24511378	ATM hypermethylation	Q13315	ATM	Serine-protein kinase ATM	Hypermethylated genes in ovarian cancer	Transcriptome/Epigenome	High-grade serous ovarian cancer (HGSOC)	511 patients, 8 norms	Linear Regression, Mathematical Tool AMARETO	Microarrays methylation		yes
24511378	CCL5 is hypomethylated	P13501	CCL5	CC motif chemokine 5	Is a master regulator of the immune system response. Significantly hypomethylated in a subset of samples. Is a major cancer driver in the network and is part of five regulatory programs.	Transcriptome/Epigenome	High-grade serous ovarian cancer (HGSOC)	511 patients, 8 norms	Linear Regression, Mathematical Tool AMARETO	Microarrays methylation	CCL5 is a chemokine that promotes disease progression by recruiting and modulating the activity of inflammatory cells, which subsequently remodel the tumor microenvironment. Additionally, CCL5 has been shown to promote metastasis in basal cell breast cancer cells	yes
24511378	CCNE1	P24864	CCNE1	G1/S-specific cyclin E1	Driver genes for ovarian cancer	Transcriptome/Epigenome	High-grade serous ovarian cancer (HGSOC)	511 patients, 8 norms	Linear Regression, Mathematical Tool AMARETO	Microarrays methylation		yes
24511378	CDKN2A	P42771	CDKN2A	Cyclin-dependent kinase inhibitor 2A, Tumor suppressor ARF	Driver genes for ovarian cancer	Transcriptome/Epigenome	High-grade serous ovarian cancer (HGSOC)	511 patients, 8 norms	Linear Regression, Mathematical Tool AMARETO	Microarrays methylation		yes
24511378	KRAS	P01116	KRAS	GTPase KRas	Driver genes for ovarian cancer	Transcriptome/Epigenome	High-grade serous ovarian cancer (HGSOC)	511 patients, 8 norms	Linear Regression, Mathematical Tool AMARETO	Microarrays methylation		yes
24511378	PTEN	P60484	PTEN	Phosphatidylinositol 3,4,5-trisphosphate 3-phosphatase and dual-specificity protein phosphatase PTEN	Driver genes for ovarian cancer	Transcriptome/Epigenome	High-grade serous ovarian cancer (HGSOC)	511 patients, 8 norms	Linear Regression, Mathematical Tool AMARETO	Microarrays methylation		yes
24511378	RB1	P06400	RB1	Retinoblastoma-associated protein	Driver genes for ovarian cancer	Transcriptome/Epigenome	High-grade serous ovarian cancer (HGSOC)	511 patients, 8 norms	Linear Regression, Mathematical Tool AMARETO	Microarrays methylation		yes
24884486	Highly expressed markers in ovarian subtypes	O00168	FXYD1	Phospholemman (FXYD domain-containing ion transport regulator 1) (Sodium/potassium-transporting ATPase subunit FXYD1)	proliferative	Transcriptome	proliferative	489	Integration of multiple layers of information using MCIA, applied to two typical “omics” research scenarios.	MCIA		yes
24884486	Highly expressed markers in ovarian subtypes	O00585	CCL21	CC motif chemokine 21 (6Ckine) (Beta-chemokine exodus-2) (Secondary lymphoid-tissue chemokine) (SLC) (Small-inducible cytokine A21)	mesenchymal	Transcriptome	mesenchymal	489	Integration of multiple layers of information using MCIA, applied to two typical “omics” research scenarios.	MCIA		yes
24884486	Highly expressed markers in ovarian subtypes	O14625	CXCL11	CXC motif chemokine 11 (Beta-R1) (H174) (Interferon gamma-inducible protein 9) (IP-9) (Interferon-inducible T-cell alpha chemoattractant) (I-TAC) (Small-inducible cytokine B11)	differentiated, immunoreactive	Transcriptome	differentiated, immunoreactive	489	Integration of multiple layers of information using MCIA, applied to two typical “omics” research scenarios.	MCIA		yes
24884486	Highly expressed markers in ovarian subtypes	O14645	DNALI1	Axonemal dynein light intermediate polypeptide 1 (Inner dynein arm light chain, axonemal) (hp28)	proliferative	Transcriptome	proliferative	489	Integration of multiple layers of information using MCIA, applied to two typical “omics” research scenarios.	MCIA		yes
24884486	Highly expressed markers in ovarian subtypes	O43281	EFS	Embryonal Fyn-associated substrate (hEFS) (Cas scaffolding protein family member 3)	proliferative	Transcriptome	proliferative	489	Integration of multiple layers of information using MCIA, applied to two typical “omics” research scenarios.	MCIA		yes
24884486	Highly expressed markers in ovarian subtypes	O43927	CXCL13	CXC motif chemokine 13 (Angie) (B cell-attracting chemokine 1) (BCA-1) (B lymphocyte chemoattractant) (CXC chemokine BLC) (Small-inducible cytokine B13)	immunoreactive	Transcriptome	immunoreactive	489	Integration of multiple layers of information using MCIA, applied to two typical “omics” research scenarios.	MCIA		yes
24884486	Highly expressed markers in ovarian subtypes	O60285	NUAK1	NUAK family SNF1-like kinase 1 (EC 2.7.11.1) (AMPK-related protein kinase 5) (ARK5) (Omphalocele kinase 1)	mesenchymal	Transcriptome	mesenchymal	489	Integration of multiple layers of information using MCIA, applied to two typical “omics” research scenarios.	MCIA		yes
24884486	Highly expressed markers in ovarian subtypes	O60449	LY75	Lymphocyte antigen 75 (Ly-75) (C-type lectin domain family 13 member B) (DEC-205) (gp200-MR6) (CD antigen CD205)	differentiated	Transcriptome	differentiated	489	Integration of multiple layers of information using MCIA, applied to two typical “omics” research scenarios.	MCIA		yes
24884486	Highly expressed markers in ovarian subtypes	O75427	LRRN1	Leucine-rich repeat and calponin homology domain-containing protein 4 (Leucine-rich repeat neuronal protein 4)	mesenchymal	Transcriptome	mesenchymal	489	Integration of multiple layers of information using MCIA, applied to two typical “omics” research scenarios.	MCIA		yes
24884486	Highly expressed markers in ovarian subtypes	O75556	SCGB2A1	Mammaglobin-B (Lacryglobin) (Lipophilin-C) (Mammaglobin-2) (Secretoglobin family 2A member 1)	differentiated	Transcriptome	differentiated	489	Integration of multiple layers of information using MCIA, applied to two typical “omics” research scenarios.	MCIA		yes
24884486	Highly expressed markers in ovarian subtypes	O75897	SULT1C4	Sulfotransferase 1C4 (ST1C4) (EC 2.8.2.1) (Sulfotransferase 1C2) (SULT1C#2)	proliferative	Transcriptome	proliferative	489	Integration of multiple layers of information using MCIA, applied to two typical “omics” research scenarios.	MCIA		yes
24884486	Highly expressed markers in ovarian subtypes	O95238	SPDEF	SAM pointed domain-containing Ets transcription factor (Prostate epithelium-specific Ets transcription factor) (Prostate-specific Ets) (Prostate-derived Ets factor)	differentiated	Transcriptome	differentiated	489	Integration of multiple layers of information using MCIA, applied to two typical “omics” research scenarios.	MCIA		yes
24884486	Highly expressed markers in ovarian subtypes	O95677	EYA4	Eyes absent homolog 4 (EC 3.1.3.48)	proliferative	Transcriptome	proliferative	489	Integration of multiple layers of information using MCIA, applied to two typical “omics” research scenarios.	MCIA		yes
24884486	Highly expressed markers in ovarian subtypes	O95715	CXCL14	CXC motif chemokine 14 (Chemokine BRAK) (MIP-2G) (Small-inducible cytokine B14)	mesenchymal	Transcriptome	mesenchymal	489	Integration of multiple layers of information using MCIA, applied to two typical “omics” research scenarios.	MCIA		yes
24884486	Highly expressed markers in ovarian subtypes	P00738	HP	Haptoglobin (Zonulin) [Cleaved into: Haptoglobin alpha chain; Haptoglobin beta chain]	immunoreactive	Transcriptome	immunoreactive	489	Integration of multiple layers of information using MCIA, applied to two typical “omics” research scenarios.	MCIA		yes
24884486	Highly expressed markers in ovarian subtypes	P01009	SERPINA1	Alpha-1-antitrypsin (Alpha-1 protease inhibitor) (Alpha-1-antiproteinase) (Serpin A1) [Cleaved into: Short peptide from AAT (SPAAT)]	immunoreactive	Transcriptome	immunoreactive	489	Integration of multiple layers of information using MCIA, applied to two typical “omics” research scenarios.	MCIA		yes
24884486	Highly expressed markers in ovarian subtypes	P01024	C3	Complement C3 (C3 and PZP-like alpha-2-macroglobulin domain-containing protein 1) [Cleaved into: Complement C3 beta chain; C3-beta-c (C3bc); Complement C3 alpha chain; C3a anaphylatoxin; Acylation stimulating protein (ASP) (C3adesArg); Complement C3b alpha' chain; Complement C3c alpha' chain fragment 1; Complement C3dg fragment; Complement C3g fragment; Complement C3d fragment; Complement C3f fra…	immunoreactive	Transcriptome	immunoreactive	489	Integration of multiple layers of information using MCIA, applied to two typical “omics” research scenarios.	MCIA		yes
24884486	Highly expressed markers in ovarian subtypes	P01210	PENK	Proenkephalin-A [Cleaved into: Synenkephalin; Met-enkephalin (Opioid growth factor) (OGF); PENK(114-133); PENK(143-183); Met-enkephalin-Arg-Gly-Leu; Leu-enkephalin; PENK(237-258); Met-enkephalin-Arg-Phe]	proliferative, mesenchymal	Transcriptome	proliferative, mesenchymal	489	Integration of multiple layers of information using MCIA, applied to two typical “omics” research scenarios.	MCIA		yes
24884486	Highly expressed markers in ovarian subtypes	P02647	APOA1	Apolipoprotein AI (Apo-AI) (ApoA-I) (Apolipoprotein A1) [Cleaved into: Proapolipoprotein AI (ProapoA-I); Truncated apolipoprotein AI (Apolipoprotein AI(1-242))]	proliferative	Transcriptome	proliferative	489	Integration of multiple layers of information using MCIA, applied to two typical “omics” research scenarios.	MCIA		yes
24884486	Highly expressed markers in ovarian subtypes	P02745	C1QA	Complement C1q subcomponent subunit A	immunoreactive	Transcriptome	immunoreactive	489	Integration of multiple layers of information using MCIA, applied to two typical “omics” research scenarios.	MCIA		yes
24884486	Highly expressed markers in ovarian subtypes	P02746	C1QB	Complement C1q subcomponent subunit B	immunoreactive	Transcriptome	immunoreactive	489	Integration of multiple layers of information using MCIA, applied to two typical “omics” research scenarios.	MCIA		yes
24884486	Highly expressed markers in ovarian subtypes	P02750	LRG1	Leucine-rich alpha-2-glycoprotein (LRG)	differentiated, immunoreactive	Transcriptome	differentiated, immunoreactive	489	Integration of multiple layers of information using MCIA, applied to two typical “omics” research scenarios.	MCIA		yes
24884486	Highly expressed markers in ovarian subtypes	P02751	FN1	Fibronectin (FN) (Cold-insoluble globulin) (CIG) [Cleaved into: Anastellin; Ugl-Y1; Ugl-Y2; Ugl-Y3]	mesenchymal	Transcriptome	mesenchymal	489	Integration of multiple layers of information using MCIA, applied to two typical “omics” research scenarios.	MCIA		yes
24884486	Highly expressed markers in ovarian subtypes	P02778	CXCL10	CXC motif chemokine 10 (10 kDa interferon gamma-induced protein) (Gamma-IP10) (IP-10) (Small-inducible cytokine B10) [Cleaved into: CXCL10(1-73)]	immunoreactive	Transcriptome	immunoreactive	489	Integration of multiple layers of information using MCIA, applied to two typical “omics” research scenarios.	MCIA		yes
24884486	Highly expressed markers in ovarian subtypes	P03372	ESR1	Estrogen receptor (ER) (ER-alpha) (Estradiol receptor) (Nuclear receptor subfamily 3 group A member 1)	differentiated	Transcriptome	differentiated	489	Integration of multiple layers of information using MCIA, applied to two typical “omics” research scenarios.	MCIA		yes
24884486	Highly expressed markers in ovarian subtypes	P04839	CYBB	Cytochrome b-245 heavy chain (EC 1.-.-.-) (CGD91-phox) (Cytochrome b(558) subunit beta) (Cytochrome b558 subunit beta) (Heme-binding membrane glycoprotein gp91phox) (NADPH oxidase 2) (Neutrophilchrome cyto b 91 kDa polypeptide) (Superoxide-generating NADPH oxidase heavy chain subunit) (gp91-1) (gp91-phox) (p22 phagocyte B-cytochrome)	immunoreactive	Transcriptome	immunoreactive	489	Integration of multiple layers of information using MCIA, applied to two typical “omics” research scenarios.	MCIA		yes
24884486	Highly expressed markers in ovarian subtypes	P05107	ITGB2	Integrin beta-2 (Cell surface adhesion glycoproteins LFA-1/CR3/p150.95 subunit beta) (Complement receptor C3 subunit beta) (CD antigen CD18)	immunoreactive	Transcriptome	immunoreactive	489	Integration of multiple layers of information using MCIA, applied to two typical “omics” research scenarios.	MCIA		yes
24884486	Highly expressed markers in ovarian subtypes	P05408	SCG5	Neuroendocrine protein 7B2 (Pituitary polypeptide) (Secretogranin V) (Secretogranin-5) (Secretory granule endocrine protein I) [Cleaved into: N-terminal peptide; C-terminal peptide]	proliferative	Transcriptome	proliferative	489	Integration of multiple layers of information using MCIA, applied to two typical “omics” research scenarios.	MCIA		yes
24884486	Highly expressed markers in ovarian subtypes	P08034	GJB1	Gap junction beta-1 protein (Connexin-32) (Cx32) (GAP junction 28 kDa liver protein)	differentiated	Transcriptome	differentiated	489	Integration of multiple layers of information using MCIA, applied to two typical “omics” research scenarios.	MCIA		yes
24884486	Highly expressed markers in ovarian subtypes	P08571	CD14	Monocyte differentiation antigen CD14 (My23 antigen) (Myeloid cell-specific leucine-rich glycoprotein) (CD antigen CD14) [Cleaved into: Monocyte differentiation antigen CD14, urinary form; Monocyte differentiation antigen CD14, membrane-bound form]	immunoreactive	Transcriptome	immunoreactive	489	Integration of multiple layers of information using MCIA, applied to two typical “omics” research scenarios.	MCIA		yes
24884486	Highly expressed markers in ovarian subtypes	P08575	PTPRC	Receptor-type tyrosine-protein phosphatase C (EC 3.1.3.48) (Leukocyte common antigen) (L-CA) (T200) (CD antigen CD45)	immunoreactive	Transcriptome	immunoreactive	489	Integration of multiple layers of information using MCIA, applied to two typical “omics” research scenarios.	MCIA		yes
24884486	Highly expressed markers in ovarian subtypes	P09466	PAEP	Glycodelin (GD) (Placental protein 14) (PP14) (Pregnancy-associated endometrial alpha-2 globulin) (PAEG) (PEG) (Progestagen-associated endometrial protein) (Progesterone-associated endometrial protein) (Zona-binding inhibitory factor-1) (ZIF-1)	immunoreactive	Transcriptome	immunoreactive	489	Integration of multiple layers of information using MCIA, applied to two typical “omics” research scenarios.	MCIA		yes
24884486	Highly expressed markers in ovarian subtypes	P0DJI8	SAA1	Serum amyloid A-1 protein (SAA) [Cleaved into: Amyloid protein A (Amyloid fibril protein AA); Serum amyloid protein A(2-104); Serum amyloid protein A(3-104); Serum amyloid protein A(2-103); Serum amyloid protein A(2-102); Serum amyloid protein A(4-101)]	immunoreactive	Transcriptome	immunoreactive	489	Integration of multiple layers of information using MCIA, applied to two typical “omics” research scenarios.	MCIA		yes
24884486	Highly expressed markers in ovarian subtypes	P10144	GZMB	Granzyme B (EC 3.4.21.79) (C11) (CTLA-1) (Cathepsin G-like 1) (CTSGL1) (Cytotoxic T-lymphocyte proteinase 2) (Lymphocyte protease) (Fragmentin-2) (Granzyme-2) (Human lymphocyte protein) (HLP) (SECT) (T-cell serine protease 1-3E)	immunoreactive	Transcriptome	immunoreactive	489	Integration of multiple layers of information using MCIA, applied to two typical “omics” research scenarios.	MCIA		yes
24884486	Highly expressed markers in ovarian subtypes	P10451	SPP1	Osteopontin (Bone sialoprotein 1) (Nephropontin) (Secreted phosphoprotein 1) (SPP-1) (Urinary stone protein) (Uropontin)	immunoreactive	Transcriptome	immunoreactive	489	Integration of multiple layers of information using MCIA, applied to two typical “omics” research scenarios.	MCIA		yes
24884486	Highly expressed markers in ovarian subtypes	P10721	KIT	Mast/stem cell growth factor receptor Kit (SCFR) (EC 2.7.10.1) (Piebald trait protein) (PBT) (Proto-oncogene c-Kit) (Tyrosine-protein kinase Kit) (p145 c-kit) (v-kit Hardy-Zuckerman 4 feline sarcoma viral oncogene homolog) (CD antigen CD117)	mesenchymal	Transcriptome	mesenchymal	489	Integration of multiple layers of information using MCIA, applied to two typical “omics” research scenarios.	MCIA		yes
24884486	Highly expressed markers in ovarian subtypes	P10909	CLU	Clusterin (Aging-associated gene 4 protein) (Apolipoprotein J) (Apo-J) (Complement cytolysis inhibitor) (CLI) (Complement-associated protein SP-40,40) (Ku70-binding protein 1) (NA1/NA2) (Sulfated glycoprotein 2) (SGP-2) (Testosterone-repressed prostate message 2) (TRPM-2) [Cleaved into: Clusterin beta chain (ApoJalpha) (Complement cytolysis inhibitor a chain) (SP-40,40 beta-chain); Clusterin alph…	differentiated	Transcriptome	differentiated	489	Integration of multiple layers of information using MCIA, applied to two typical “omics” research scenarios.	MCIA		yes
24884486	Highly expressed markers in ovarian subtypes	P12107	COL11A1	Collagen alpha-1(XI) chain	mesenchymal, immunoreactive	Transcriptome	mesenchymal, immunoreactive	489	Integration of multiple layers of information using MCIA, applied to two typical “omics” research scenarios.	MCIA		yes
24884486	Highly expressed markers in ovarian subtypes	P13232	IL7	Interleukin-7 (IL-7)	immunoreactive	Transcriptome	immunoreactive	489	Integration of multiple layers of information using MCIA, applied to two typical “omics” research scenarios.	MCIA		yes
24884486	Highly expressed markers in ovarian subtypes	P13501	CCL5	CC motif chemokine 5 (EoCP) (Eosinophil chemotactic cytokine) (SIS-delta) (Small-inducible cytokine A5) (T cell-specific protein P228) (TCP228) (T-cell-specific protein RANTES) [Cleaved into: RANTES(3-68); RANTES(4-68)]	immunoreactive	Transcriptome	immunoreactive	489	Integration of multiple layers of information using MCIA, applied to two typical “omics” research scenarios.	MCIA		yes
24884486	Highly expressed markers in ovarian subtypes	P13584	CYP4B1	Cytochrome P450 4B1 (EC 1.14.14.1) (CYPIVB1) (Cytochrome P450-HP)	differentiated	Transcriptome	differentiated	489	Integration of multiple layers of information using MCIA, applied to two typical “omics” research scenarios.	MCIA		yes
24884486	Highly expressed markers in ovarian subtypes	P14780	MMP9	Matrix metalloproteinase-9 (MMP-9) (EC 3.4.24.35) (92 kDa gelatinase) (92 kDa type IV collagenase) (Gelatinase B) (GELB) [Cleaved into: 67 kDa matrix metalloproteinase-9; 82 kDa matrix metalloproteinase-9]	immunoreactive	Transcriptome	immunoreactive	489	Integration of multiple layers of information using MCIA, applied to two typical “omics” research scenarios.	MCIA		yes
24884486	Highly expressed markers in ovarian subtypes	P14902	INDO	Indoleamine 2,3-dioxygenase 1 (IDO-1) (EC 1.13.11.52) (Indoleamine-pyrrole 2,3-dioxygenase)	differentiated, immunoreactive	Transcriptome	differentiated, immunoreactive	489	Integration of multiple layers of information using MCIA, applied to two typical “omics” research scenarios.	MCIA		yes
24884486	Highly expressed markers in ovarian subtypes	P15090	FABP4	Fatty acid-binding protein, adipocyte (Adipocyte lipid-binding protein) (ALBP) (Adipocyte-type fatty acid-binding protein) (A-FABP) (AFABP) (Fatty acid-binding protein 4)	mesenchymal	Transcriptome	mesenchymal	489	Integration of multiple layers of information using MCIA, applied to two typical “omics” research scenarios.	MCIA		yes
24884486	Highly expressed markers in ovarian subtypes	P15328	FOLR1	Folate receptor alpha (FR-alpha) (Adult folate-binding protein) (FBP) (Folate receptor 1) (Folate receptor, adult) (KB cells FBP) (Ovarian tumor-associated antigen MOv18)	differentiated	Transcriptome	differentiated	489	Integration of multiple layers of information using MCIA, applied to two typical “omics” research scenarios.	MCIA		yes
24884486	Highly expressed markers in ovarian subtypes	P15941	MUC1	Mucin-1 (MUC-1) (Breast carcinoma-associated antigen DF3) (Cancer antigen 15-3) (CA 15-3) (Carcinoma-associated mucin) (Episialin) (H23AG) (Krebs von den Lungen-6) (KL-6) (PEMT) (Peanut-reactive urinary mucin) (PUM) (Polymorphic epithelial mucin) (PEM) (Tumor-associated epithelial membrane antigen) (EMA) (Tumor-associated mucin) (CD antigen CD227) [Cleaved into: Mucin-1 subunit alpha (MUC1-NT) (M…	differentiated	Transcriptome	differentiated	489	Integration of multiple layers of information using MCIA, applied to two typical “omics” research scenarios.	MCIA		yes
24884486	Highly expressed markers in ovarian subtypes	P16671	CD36	Platelet glycoprotein 4 (Fatty acid translocase) (FAT) (Glycoprotein IIIb) (GPIIIB) (Leukocyte differentiation antigen CD36) (PAS IV) (PAS-4) (Platelet collagen receptor) (Platelet glycoprotein IV) (GPIV) (Thrombospondin receptor) (CD antigen CD36)	mesenchymal	Transcriptome	mesenchymal	489	Integration of multiple layers of information using MCIA, applied to two typical “omics” research scenarios.	MCIA		yes
24884486	Highly expressed markers in ovarian subtypes	P19320	VCAM1	Vascular cell adhesion protein 1 (V-CAM 1) (VCAM-1) (INCAM-100) (CD antigen CD106) [Cleaved into: Soluble Vascular Cell Adhesion Molecule-1]	mesenchymal, immunoreactive	Transcriptome	mesenchymal, immunoreactive	489	Integration of multiple layers of information using MCIA, applied to two typical “omics” research scenarios.	MCIA		yes
24884486	Highly expressed markers in ovarian subtypes	P19544	WT1	Wilms tumor protein (WT33)	differentiated	Transcriptome	differentiated	489	Integration of multiple layers of information using MCIA, applied to two typical “omics” research scenarios.	MCIA		yes
24884486	Highly expressed markers in ovarian subtypes	P20138	CD33	Myeloid cell surface antigen CD33 (Sialic acid-binding Ig-like lectin 3) (Siglec-3) (gp67) (CD antigen CD33)	immunoreactive	Transcriptome	immunoreactive	489	Integration of multiple layers of information using MCIA, applied to two typical “omics” research scenarios.	MCIA		yes
24884486	Highly expressed markers in ovarian subtypes	P20292	ALOX5AP	Arachidonate 5-lipoxygenase-activating protein (FLAP) (MK-886-binding protein)	immunoreactive	Transcriptome	immunoreactive	489	Integration of multiple layers of information using MCIA, applied to two typical “omics” research scenarios.	MCIA		yes
24884486	Highly expressed markers in ovarian subtypes	P21266	GSTM3	Glutathione S-transferase Mu 3 (EC 2.5.1.18) (GST class-mu 3) (GSTM3-3) (hGSTM3-3)	proliferative	Transcriptome	proliferative	489	Integration of multiple layers of information using MCIA, applied to two typical “omics” research scenarios.	MCIA		yes
24884486	Highly expressed markers in ovarian subtypes	P25774	CTSS	Cathepsin S (EC 3.4.22.27)	immunoreactive	Transcriptome	immunoreactive	489	Integration of multiple layers of information using MCIA, applied to two typical “omics” research scenarios.	MCIA		yes
24884486	Highly expressed markers in ovarian subtypes	P28067	HLA-DMA	HLA class II histocompatibility antigen, DM alpha chain	immunoreactive	Transcriptome	immunoreactive	489	Integration of multiple layers of information using MCIA, applied to two typical “omics” research scenarios.	MCIA		yes
24884486	Highly expressed markers in ovarian subtypes	P35442	THBS2	Thrombospondin-2	mesenchymal, immunoreactive	Transcriptome	mesenchymal, immunoreactive	489	Integration of multiple layers of information using MCIA, applied to two typical “omics” research scenarios.	MCIA		yes
24884486	Highly expressed markers in ovarian subtypes	P41597	CCR2	CC chemokine receptor type 2 (CC CKR-2) (CC-CKR-2) (CCR-2) (CCR2) (Monocyte chemoattractant protein 1 receptor) (MCP-1-R) (CD antigen CD192)	immunoreactive	Transcriptome	immunoreactive	489	Integration of multiple layers of information using MCIA, applied to two typical “omics” research scenarios.	MCIA		yes
24884486	Highly expressed markers in ovarian subtypes	P43235	CTSK	Cathepsin K (EC 3.4.22.38) (Cathepsin O) (Cathepsin O2) (Cathepsin X)	mesenchymal, immunoreactive	Transcriptome	mesenchymal, immunoreactive	489	Integration of multiple layers of information using MCIA, applied to two typical “omics” research scenarios.	MCIA		yes
24884486	Highly expressed markers in ovarian subtypes	P47895	ALDH1A3	Retinaldehyde dehydrogenase 3 (RALDH-3) (RalDH3) (EC 1.2.1.36) (Aldehyde dehydrogenase 6) (Aldehyde dehydrogenase family 1 member A3) (ALDH1A3)	mesenchymal	Transcriptome	mesenchymal	489	Integration of multiple layers of information using MCIA, applied to two typical “omics” research scenarios.	MCIA		yes
24884486	Highly expressed markers in ovarian subtypes	P48740	MASP1	Mannan-binding lectin serine protease 1 (EC 3.4.21.-) (Complement factor MASP-3) (Complement-activating component of Ra-reactive factor) (Mannose-binding lectin-associated serine protease 1) (MASP-1) (Mannose-binding protein-associated serine protease) (Ra-reactive factor serine protease p100) (RaRF) (Serine protease 5) [Cleaved into: Mannan-binding lectin serine protease 1 heavy chain; Mannan-bi…	proliferative	Transcriptome	proliferative	489	Integration of multiple layers of information using MCIA, applied to two typical “omics” research scenarios.	MCIA		yes
24884486	Highly expressed markers in ovarian subtypes	P51690	ARSE	Arylsulfatase L (EC 3.1.6.1) (Arylsulfatase E) (ASE)	mesenchymal	Transcriptome	mesenchymal	489	Integration of multiple layers of information using MCIA, applied to two typical “omics” research scenarios.	MCIA		yes
24884486	Highly expressed markers in ovarian subtypes	P52926	HMGA2	High mobility group protein HMGI-C (High mobility group AT-hook protein 2)	proliferative	Transcriptome	proliferative	489	Integration of multiple layers of information using MCIA, applied to two typical “omics” research scenarios.	MCIA		yes
24884486	Highly expressed markers in ovarian subtypes	P55001	MFAP2	Microfibril-associated protein 2 (MFAP-2) (Microfibril-associated glycoprotein 1) (MAGP) (MAGP-1)	mesenchymal	Transcriptome	mesenchymal	489	Integration of multiple layers of information using MCIA, applied to two typical “omics” research scenarios.	MCIA		yes
24884486	Highly expressed markers in ovarian subtypes	P55008	AIF1	Allograft inflammatory factor 1 (AIF-1) (Ionized calcium-binding adapter molecule 1) (Protein G1)	immunoreactive	Transcriptome	immunoreactive	489	Integration of multiple layers of information using MCIA, applied to two typical “omics” research scenarios.	MCIA		yes
24884486	Highly expressed markers in ovarian subtypes	P55083	MFAP4	Microfibril-associated glycoprotein 4	mesenchymal	Transcriptome	mesenchymal	489	Integration of multiple layers of information using MCIA, applied to two typical “omics” research scenarios.	MCIA		yes
24884486	Highly expressed markers in ovarian subtypes	P56597	NME5	Nucleoside diphosphate kinase homolog 5 (NDK-H 5) (NDP kinase homolog 5) (3'-5' exonuclease NME5) (EC 3.1.-.-) (Inhibitor of p53-induced apoptosis-beta) (IPIA-beta) (Testis-specific nm23 homolog) (nm23-H5)	differentiated	Transcriptome	differentiated	489	Integration of multiple layers of information using MCIA, applied to two typical “omics” research scenarios.	MCIA		yes
24884486	Highly expressed markers in ovarian subtypes	P59910	DNAJB13	DnaJ homolog subfamily B member 13 (Testis and spermatogenesis cell-related protein 6) (Testis spermatogenesis apoptosis-related gene 6 protein) (Testis spermatogenesis apoptosis-related gene 3 protein) (Testis spermatogenesis apoptosis-related gene 6 protein)	differentiated	Transcriptome	differentiated	489	Integration of multiple layers of information using MCIA, applied to two typical “omics” research scenarios.	MCIA		yes
24884486	Highly expressed markers in ovarian subtypes	P61925	PKIA	cAMP-dependent protein kinase inhibitor alpha (PKI-alpha) (cAMP-dependent protein kinase inhibitor, muscle/brain isoform)	proliferative, mesenchymal	Transcriptome	proliferative, mesenchymal	489	Integration of multiple layers of information using MCIA, applied to two typical “omics” research scenarios.	MCIA		yes
24884486	Highly expressed markers in ovarian subtypes	Q01740	FMO1	Flavin-containing monooxygenase 1 (EC 1.14.13.148) (EC 1.14.13.8) (Dimethylaniline monooxygenase [N-oxide-forming] 1) (Dimethylaniline oxidase 1) (Fetal hepatic flavin-containing monooxygenase 1) (FMO 1) (Trimethylamine monooxygenase)	mesenchymal	Transcriptome	mesenchymal	489	Integration of multiple layers of information using MCIA, applied to two typical “omics” research scenarios.	MCIA		yes
24884486	Highly expressed markers in ovarian subtypes	Q06250	WIT1	Putative Wilms tumor upstream neighbor 1 gene protein (WIT-1) (Wilms tumor-associated antisense RNA)	differentiated	Transcriptome	differentiated	489	Integration of multiple layers of information using MCIA, applied to two typical “omics” research scenarios.	MCIA		yes
24884486	Highly expressed markers in ovarian subtypes	Q07325	CXCL9	CXC motif chemokine 9 (Gamma-interferon-induced monokine) (Monokine induced by interferon-gamma) (HuMIG) (MIG) (Small-inducible cytokine B9)	immunoreactive	Transcriptome	immunoreactive	489	Integration of multiple layers of information using MCIA, applied to two typical “omics” research scenarios.	MCIA		yes
24884486	Highly expressed markers in ovarian subtypes	Q12884	FAP	Prolyl endopeptidase FAP (EC 3.4.21.26) (170 kDa melanoma membrane-bound gelatinase) (Dipeptidyl peptidase FAP) (EC 3.4.14.5) (Fibroblast activation protein alpha) (FAPalpha) (Gelatine degradation protease FAP) (EC 3.4.21.-) (Integral membrane serine protease) (Post-proline cleaving enzyme) (Serine integral membrane protease) (SIMP) (Surface-expressed protease) (Seprase) [Cleaved into: Antiplasmi…	mesenchymal, immunoreactive	Transcriptome	mesenchymal, immunoreactive	489	Integration of multiple layers of information using MCIA, applied to two typical “omics” research scenarios.	MCIA		yes
24884486	Highly expressed markers in ovarian subtypes	Q12889	OVGP1	Oviduct-specific glycoprotein (Estrogen-dependent oviduct protein) (Mucin-9) (Oviductal glycoprotein) (Oviductin)	differentiated	Transcriptome	differentiated	489	Integration of multiple layers of information using MCIA, applied to two typical “omics” research scenarios.	MCIA		yes
24884486	Highly expressed markers in ovarian subtypes	Q13421	MSLN	Mesothelin (CAK1 antigen) (Pre-pro-megakaryocyte-potentiating factor) [Cleaved into: Megakaryocyte-potentiating factor (MPF); Mesothelin, cleared form]	differentiated	Transcriptome	differentiated	489	Integration of multiple layers of information using MCIA, applied to two typical “omics” research scenarios.	MCIA		yes
24884486	Highly expressed markers in ovarian subtypes	Q15063	POSTN	Periostin (PN) (Osteoblast-specific factor 2) (OSF-2)	mesenchymal, immunoreactive	Transcriptome	mesenchymal, immunoreactive	489	Integration of multiple layers of information using MCIA, applied to two typical “omics” research scenarios.	MCIA		yes
24884486	Highly expressed markers in ovarian subtypes	Q15782	CHI3L2	Chitinase-3-like protein 2 (Chondrocyte protein 39) (YKL-39)	immunoreactive	Transcriptome	immunoreactive	489	Integration of multiple layers of information using MCIA, applied to two typical “omics” research scenarios.	MCIA		yes
24884486	Highly expressed markers in ovarian subtypes	Q16348	SLC15A2	Solute carrier family 15 member 2 (Kidney H(+)/peptide cotransporter) (Oligopeptide transporter, kidney isoform) (Peptide transporter 2)	differentiated	Transcriptome	differentiated	489	Integration of multiple layers of information using MCIA, applied to two typical “omics” research scenarios.	MCIA		yes
24884486	Highly expressed markers in ovarian subtypes	Q1L5Z9	LONRF2	LON peptidase N-terminal domain and RING finger protein 2 (Neuroblastoma apoptosis-related protease) (RING finger protein 192)	differentiated	Transcriptome	differentiated	489	Integration of multiple layers of information using MCIA, applied to two typical “omics” research scenarios.	MCIA		yes
24884486	Highly expressed markers in ovarian subtypes	Q495A1	TIGIT	T-cell immunoreceptor with Ig and ITIM domains (V-set and immunoglobulin domain-containing protein 9) (V-set and transmembrane domain-containing protein 3)	immunoreactive	Transcriptome	immunoreactive	489	Integration of multiple layers of information using MCIA, applied to two typical “omics” research scenarios.	MCIA		yes
24884486	Highly expressed markers in ovarian subtypes	Q53GD3	SLC44A4	Choline transporter-like protein 4 (Solute carrier family 44 member 4) (Thiamine pyrophosphate transporter 1) (hTPPT1)	differentiated	Transcriptome	differentiated	489	Integration of multiple layers of information using MCIA, applied to two typical “omics” research scenarios.	MCIA		yes
24884486	Highly expressed markers in ovarian subtypes	Q6TDU7	CASC1	Dynein axonemal intermediate chain 7 (Cancer susceptibility candidate gene 1 protein) (Protein CASC1) (Cilia and flagella associated protein 94) (Lung adenoma susceptibility 1-like protein) (Protein phosphatase 1 regulatory subunit 54)	differentiated, proliferative	Transcriptome	differentiated, proliferative	489	Integration of multiple layers of information using MCIA, applied to two typical “omics” research scenarios.	MCIA		yes
24884486	Highly expressed markers in ovarian subtypes	Q6UXG2	KIAA1324	Endosome/lysosome-associated apoptosis and autophagy regulator 1 (Estrogen-induced gene 121 protein)	differentiated	Transcriptome	differentiated	489	Integration of multiple layers of information using MCIA, applied to two typical “omics” research scenarios.	MCIA		yes
24884486	Highly expressed markers in ovarian subtypes	Q7Z3B1	NEGR1	Neuronal growth regulator 1 (IgLON family member 4)	mesenchymal	Transcriptome	mesenchymal	489	Integration of multiple layers of information using MCIA, applied to two typical “omics” research scenarios.	MCIA		yes
24884486	Highly expressed markers in ovarian subtypes	Q7Z7D3	VTCN1	V-set domain-containing T-cell activation inhibitor 1 (B7 homolog 4) (B7-H4) (B7h.5) (Immune costimulatory protein B7-H4) (Protein B7S1) (T-cell costimulatory molecule B7x)	differentiated, immunoreactive	Transcriptome	differentiated, immunoreactive	489	Integration of multiple layers of information using MCIA, applied to two typical “omics” research scenarios.	MCIA		yes
24884486	Highly expressed markers in ovarian subtypes	Q86UN6	AKAP14	A-kinase anchor protein 14 (AKAP-14) (A-kinase anchor protein 28 kDa) (AKAP 28) (Protein kinase A-anchoring protein 14) (PRKA14)	differentiated	Transcriptome	differentiated	489	Integration of multiple layers of information using MCIA, applied to two typical “omics” research scenarios.	MCIA		yes
24884486	Highly expressed markers in ovarian subtypes	Q86VB7	CD163	Scavenger receptor cysteine-rich type 1 protein M130 (Hemoglobin scavenger receptor) (CD antigen CD163) [Cleaved into: Soluble CD163 (sCD163)]	immunoreactive	Transcriptome	immunoreactive	489	Integration of multiple layers of information using MCIA, applied to two typical “omics” research scenarios.	MCIA		yes
24884486	Highly expressed markers in ovarian subtypes	Q86WV1	SKAP1	Src kinase-associated phosphoprotein 1 (Src family-associated phosphoprotein 1) (Src kinase-associated phosphoprotein of 55 kDa) (SKAP-55) (pp55)	differentiated	Transcriptome	differentiated	489	Integration of multiple layers of information using MCIA, applied to two typical “omics” research scenarios.	MCIA		yes
24884486	Highly expressed markers in ovarian subtypes	Q86Y33	CDC20B	Cell division cycle protein 20 homolog B	differentiated	Transcriptome	differentiated	489	Integration of multiple layers of information using MCIA, applied to two typical “omics” research scenarios.	MCIA		yes
24884486	Highly expressed markers in ovarian subtypes	Q86YL7	PDPN	Podoplanin (Aggrus) (Glycoprotein 36) (Gp36) (PA2.26 antigen) (T1-alpha) (T1A) [Cleaved into: 29kDa cytosolic podoplanin intracellular domain (PICD)]	mesenchymal	Transcriptome	mesenchymal	489	Integration of multiple layers of information using MCIA, applied to two typical “omics” research scenarios.	MCIA		yes
24884486	Highly expressed markers in ovarian subtypes	Q8N136	WDR69	Dynein assembly factor with WD repeat domains 1 (Outer row dynein assembly protein 16 homolog) (WD repeat-containing protein 69)	differentiated	Transcriptome	differentiated	489	Integration of multiple layers of information using MCIA, applied to two typical “omics” research scenarios.	MCIA		yes
24884486	Highly expressed markers in ovarian subtypes	Q8NHY3	GAS2L2	GAS2-like protein 2 (GAS2-related protein on chromosome 17) (Growth arrest-specific protein 2-like 2)	differentiated	Transcriptome	differentiated	489	Integration of multiple layers of information using MCIA, applied to two typical “omics” research scenarios.	MCIA		yes
24884486	Highly expressed markers in ovarian subtypes	Q8TDW7	FAT3	Protocadherin Fat 3 (hFat3) (Cadherin family member 15) (FAT tumor suppressor homolog 3)	mesenchymal	Transcriptome	mesenchymal	489	Integration of multiple layers of information using MCIA, applied to two typical “omics” research scenarios.	MCIA		yes
24884486	Highly expressed markers in ovarian subtypes	Q8WXI7	MUC16	Mucin-16 (MUC-16) (Ovarian cancer-related marker CA125) (CA-125) (Ovarian carcinoma antigen CA125)	differentiated	Transcriptome	differentiated	489	Integration of multiple layers of information using MCIA, applied to two typical “omics” research scenarios.	MCIA		yes
24884486	Highly expressed markers in ovarian subtypes	Q92949	FOXJ1	Forkhead box protein J1 (Forkhead-related protein FKHL13) (Hepatocyte nuclear factor 3 forkhead homolog 4) (HFH-4)	differentiated, proliferative	Transcriptome	differentiated, proliferative	489	Integration of multiple layers of information using MCIA, applied to two typical “omics” research scenarios.	MCIA		yes
24884486	Highly expressed markers in ovarian subtypes	Q96J86	CYYR1	Cysteine and tyrosine-rich protein 1 (Proline-rich domain-containing protein)	proliferative	Transcriptome	proliferative	489	Integration of multiple layers of information using MCIA, applied to two typical “omics” research scenarios.	MCIA		yes
24884486	Highly expressed markers in ovarian subtypes	Q9BWW8	APOL6	Apolipoprotein L6 (Apolipoprotein L-VI) (ApoL-VI)	immunoreactive	Transcriptome	immunoreactive	489	Integration of multiple layers of information using MCIA, applied to two typical “omics” research scenarios.	MCIA		yes
24884486	Highly expressed markers in ovarian subtypes	Q9GZU2	PEG3	Paternally-expressed gene 3 protein (Zinc finger and SCAN domain-containing protein 24)	proliferative	Transcriptome	proliferative	489	Integration of multiple layers of information using MCIA, applied to two typical “omics” research scenarios.	MCIA		yes
24884486	Highly expressed markers in ovarian subtypes	Q9NQE7	PRSS16	Thymus-specific serine protease (EC 3.4.-.-) (Serine protease 16)	differentiated	Transcriptome	differentiated	489	Integration of multiple layers of information using MCIA, applied to two typical “omics” research scenarios.	MCIA		yes
24884486	Highly expressed markers in ovarian subtypes	Q9NZC4	EHF	ETS homologous factor (hEHF) (ETS domain-containing transcription factor) (Epithelium-specific Ets transcription factor 3) (ESE-3)	differentiated	Transcriptome	differentiated	489	Integration of multiple layers of information using MCIA, applied to two typical “omics” research scenarios.	MCIA		yes
24884486	Highly expressed markers in ovarian subtypes	Q9UBK2	PPARGC1A	Peroxisome proliferator-activated receptor gamma coactivator 1-alpha (PGC-1-alpha) (PPAR-gamma coactivator 1-alpha) (PPARGC-1-alpha) (Ligand effect modulator 6)	mesenchymal	Transcriptome	mesenchymal	489	Integration of multiple layers of information using MCIA, applied to two typical “omics” research scenarios.	MCIA		yes
24884486	Highly expressed markers in ovarian subtypes	Q9UBX7	KLK11	Kallikrein-11 (hK11) (EC 3.4.21.-) (Hippostasin) (Serine protease 20) (Trypsin-like protease) [Cleaved into: Kallikrein-11 inactive chain 1; Kallikrein-11 inactive chain 2]	differentiated	Transcriptome	differentiated	489	Integration of multiple layers of information using MCIA, applied to two typical “omics” research scenarios.	MCIA		yes
24884486	Highly expressed markers in ovarian subtypes	Q9UQP3	TNN	Tenascin-N (TN-N) (Tenascin-W) (TN-W)	mesenchymal	Transcriptome	mesenchymal	489	Integration of multiple layers of information using MCIA, applied to two typical “omics” research scenarios.	MCIA		yes
24884486	Highly expressed markers in ovarian subtypes	Q9Y238	DLEC1	Deleted in lung and esophageal cancer protein 1 (Deleted in lung cancer protein 1) (DLC-1)	differentiated	Transcriptome	differentiated	489	Integration of multiple layers of information using MCIA, applied to two typical “omics” research scenarios.	MCIA		yes
27372738	Protein interactome network of significant proteins correlated with chromosome instability (CIN) index	P02745	C1QA	Complement C1q subcomponent subunit A	negative correlation	Proteome	High-grade serous ovarian cancer (HGSOC)	174 ovarian tumors, of which 169 were high-grade serous carcinomas	Integrating proteomic measurements with the genomic data			yes
27372738	Protein interactome network of significant proteins correlated with chromosome instability (CIN) index	P02746	C1QB	Complement C1q subcomponent subunit B	negative correlation	Proteome	High-grade serous ovarian cancer (HGSOC)	174 ovarian tumors, of which 169 were high-grade serous carcinomas	Integrating proteomic measurements with the genomic data			yes
27372738	Protein interactome network of significant proteins correlated with chromosome instability (CIN) index	P09871	C1S	Complement C1s subcomponent (EC 3.4.21.42) (C1 esterase) (Complement component 1 subcomponent s) [Cleaved into: Complement C1s subcomponent heavy chain; Complement C1s subcomponent light chain]	negative correlation	Proteome	High-grade serous ovarian cancer (HGSOC)	174 ovarian tumors, of which 169 were high-grade serous carcinomas	Integrating proteomic measurements with the genomic data			yes
27372738	Protein interactome network of significant proteins correlated with chromosome instability (CIN) index	P08571	CD14	Monocyte differentiation antigen CD14 (My23 antigen) (Myeloid cell-specific leucine-rich glycoprotein) (CD antigen CD14) [Cleaved into: Monocyte differentiation antigen CD14, urinary form; Monocyte differentiation antigen CD14, membrane-bound form]	negative correlation	Proteome	High-grade serous ovarian cancer (HGSOC)	174 ovarian tumors, of which 169 were high-grade serous carcinomas	Integrating proteomic measurements with the genomic data			yes
27372738	Protein interactome network of significant proteins correlated with chromosome instability (CIN) index	P16070	CD44	CD44 antigen (CDw44) (Epican) (Extracellular matrix receptor III) (ECMR-III) (GP90 lymphocyte homing/adhesion receptor) (HUTCH-I) (Heparan sulfate proteoglycan) (Hermes antigen) (Hyaluronate receptor) (Phagocytic glycoprotein 1) (PGP-1) (Phagocytic glycoprotein I) (PGP-I) (CD antigen CD44)	negative correlation	Proteome	High-grade serous ovarian cancer (HGSOC)	174 ovarian tumors, of which 169 were high-grade serous carcinomas	Integrating proteomic measurements with the genomic data			yes
27372738	Protein interactome network of significant proteins correlated with chromosome instability (CIN) index	P04839	CYBB	Cytochrome b-245 heavy chain (EC 1.-.-.-) (CGD91-phox) (Cytochrome b(558) subunit beta) (Cytochrome b558 subunit beta) (Heme-binding membrane glycoprotein gp91phox) (NADPH oxidase 2) (Neutrophilchrome cyto b 91 kDa polypeptide) (Superoxide-generating NADPH oxidase heavy chain subunit) (gp91-1) (gp91-phox) (p22 phagocyte B-cytochrome)	negative correlation	Proteome	High-grade serous ovarian cancer (HGSOC)	174 ovarian tumors, of which 169 were high-grade serous carcinomas	Integrating proteomic measurements with the genomic data			yes
27372738	Protein interactome network of significant proteins correlated with chromosome instability (CIN) index	P02751	FN1	Fibronectin (FN) (Cold-insoluble globulin) (CIG) [Cleaved into: Anastellin; Ugl-Y1; Ugl-Y2; Ugl-Y3]	negative correlation	Proteome	High-grade serous ovarian cancer (HGSOC)	174 ovarian tumors, of which 169 were high-grade serous carcinomas	Integrating proteomic measurements with the genomic data			yes
27372738	Protein interactome network of significant proteins correlated with chromosome instability (CIN) index	P20702	ITGAX	Integrin alpha-X (CD11 antigen-like family member C) (Leu M5) (Leukocyte adhesion glycoprotein p150.95 alpha chain) (Leukocyte adhesion receptor p150.95) (CD antigen CD11c)	negative correlation	Proteome	High-grade serous ovarian cancer (HGSOC)	174 ovarian tumors, of which 169 were high-grade serous carcinomas	Integrating proteomic measurements with the genomic data			yes
27372738	Protein interactome network of significant proteins correlated with chromosome instability (CIN) index	P05107	ITGB2	Integrin beta-2 (Cell surface adhesion glycoproteins LFA-1/CR3/p150.95 subunit beta) (Complement receptor C3 subunit beta) (CD antigen CD18)	negative correlation	Proteome	High-grade serous ovarian cancer (HGSOC)	174 ovarian tumors, of which 169 were high-grade serous carcinomas	Integrating proteomic measurements with the genomic data			yes
27372738	Protein interactome network of significant proteins correlated with chromosome instability (CIN) index	P19320	VCAM1	Vascular cell adhesion protein 1 (V-CAM 1) (VCAM-1) (INCAM-100) (CD antigen CD106) [Cleaved into: Soluble Vascular Cell Adhesion Molecule-1]	negative correlation	Proteome	High-grade serous ovarian cancer (HGSOC)	174 ovarian tumors, of which 169 were high-grade serous carcinomas	Integrating proteomic measurements with the genomic data			yes
28694494	NEGR1 (mRNA, decreased)	Q7Z3B1	NEGR1	Neuronal growth regulator 1	Reduced expression (FC ≈ -17.44)	Transcriptome	High-grade serous ovarian cancer (HGSOC)	193 samples	Differential co-expression + network analysis	Identified by meta-analysis: strong correlated co-expression with CMC components only in cancer (CEPI) sample; almost no association in healthy (OSE)	Overall, the NEGR1 gene is often featured in analyses of neural signaling pathways, but the article noted its significant downregulation in patients with ovarian cancer.	yes
29897425	EGFR	P00533	EGFR	Epidermal growth factor receptor (EC 2.7.10.1) (Proto-oncogene c-ErbB-1) (Receptor tyrosine-protein kinase erbB-1)	Associations between mRNA and OS and PFS among TCGA ovarian cancer patients	Transcriptome	High-grade serous ovarian cancer (HGSOC)	488 patients with high-grade serous cystadenocarcinoma of the ovary (TCGA)	Survival curves	RNA-seq	They took a list of candidate genes from TCGA (451 genes in total) and linked them to the survival of ovarian cancer patients.	yes
29897425	RB1	P06400	RB1	Retinoblastoma-associated protein (p105-Rb) (p110-RB1) (pRb) (Rb) (pp110)	Associations between mRNA and OS and PFS among TCGA ovarian cancer patients	Transcriptome	High-grade serous ovarian cancer (HGSOC)	488 patients with high-grade serous cystadenocarcinoma of the ovary (TCGA)	Survival curves	RNA-seq	They took a list of candidate genes from TCGA (451 genes in total) and linked them to the survival of ovarian cancer patients.	yes
29897425	GJB1	P08034	GJB1	Gap junction beta-1 protein (Connexin-32) (Cx32) (GAP junction 28 kDa liver protein)	Associations between mRNA and OS and PFS among TCGA ovarian cancer patients	Transcriptome	High-grade serous ovarian cancer (HGSOC)	488 patients with high-grade serous cystadenocarcinoma of the ovary (TCGA)	Survival curves	RNA-seq	They took a list of candidate genes from TCGA (451 genes in total) and linked them to the survival of ovarian cancer patients.	yes
29897425	BRCA2	P51587	BRCA2	Breast cancer type 2 susceptibility protein (Fanconi anemia group D1 protein)	Associations between mRNA and OS and PFS among TCGA ovarian cancer patients	Transcriptome	High-grade serous ovarian cancer (HGSOC)	488 patients with high-grade serous cystadenocarcinoma of the ovary (TCGA)	Survival curves	RNA-seq	They took a list of candidate genes from TCGA (451 genes in total) and linked them to the survival of ovarian cancer patients.	yes
29897425	PTPN11	Q06124	PTPN11	Tyrosine-protein phosphatase non-receptor type 11 (EC 3.1.3.48) (Protein-tyrosine phosphatase 1D) (PTP-1D) (Protein-tyrosine phosphatase 2C) (PTP-2C) (SH-PTP2) (SHP-2) (Shp2) (SH-PTP3)	Associations between mRNA and OS and PFS among TCGA ovarian cancer patients	Transcriptome	High-grade serous ovarian cancer (HGSOC)	488 patients with high-grade serous cystadenocarcinoma of the ovary (TCGA)	Survival curves	RNA-seq	They took a list of candidate genes from TCGA (451 genes in total) and linked them to the survival of ovarian cancer patients.	yes
29897425	SMARCB1	Q12824	SMARCB1	SWI/SNF-related matrix-associated actin-dependent regulator of chromatin subfamily B member 1 (BRG1-associated factor 47) (BAF47) (Integrase interactor 1 protein) (SNF5 homolog) (hSNF5)	Associations between mRNA and OS and PFS among TCGA ovarian cancer patients	Transcriptome	High-grade serous ovarian cancer (HGSOC)	488 patients with high-grade serous cystadenocarcinoma of the ovary (TCGA)	Survival curves	RNA-seq	They took a list of candidate genes from TCGA (451 genes in total) and linked them to the survival of ovarian cancer patients.	yes
29897425	NLK	Q9UBE8	NLK	Serine/threonine-protein kinase NLK (EC 2.7.11.24) (Nemo-like kinase) (Protein LAK1)	Associations between mRNA and OS and PFS among TCGA ovarian cancer patients	Transcriptome	High-grade serous ovarian cancer (HGSOC)	488 patients with high-grade serous cystadenocarcinoma of the ovary (TCGA)	Survival curves	RNA-seq	They took a list of candidate genes from TCGA (451 genes in total) and linked them to the survival of ovarian cancer patients.	yes
31029063	LRRN4	O75427	LRRN4	Leucine-rich repeat and calponin homology domain-containing protein 4	gene expression level (exhibited an independent effect on the survival time)	Genome/Transcriptome/Proteome	Ovarian Cancer (OC)	66 individuals with short-term survival (ie, survival time of 3 years) and 107 individuals with long-term survival (ie, survival time of >3 years).	multi-omics data simulator OmicsSIMLA, which simulates genomics (ie, single-nucleotide polymorphisms [SNPs] and copy number variations), epigenomics (ie, bisulphite sequencing), transcriptomics (ie, RNA sequencing), and proteomics (ie, normalized reverse phase protein array) data at the whole-genome level.			yes
31942259	TP53	P04637	TP53	Tumor protein p53	Mutation/Overexpression	Genome/Transcriptome	SOC	>500	NGS	TCGA Data Analysis		yes
31942259	MUC16	Q8WXI7	MUC16	Mucin-16	Mutation/Overexpression	Genome/Transcriptome	SOC	>500	NGS	TCGA Data Analysis		yes
32747365	expression levels	P55001	MFAP2	Microfibrillar-associated protein 2	up-regulated	Genome/Transcriptome	High-grade serous ovarian cancer (HGSOC)	6	Statistical analysis using R and Bioconductor, analysis of somatic copy number alterations (SCNAs) focusing on their role in oncogenesis, use of GISTIC2 to detect recurrent SCNAs, application of the ABSOLUTE algorithm to infer tumor purity and ploidy, single-cell RNA sequencing (scRNA-seq) of HGSOC specimens using 10x Genomics, inference of subtype evolution from somatic DNA alterations, demonstr…	Single-cell RNA sequencing	Proliferation marker	yes
32747365	expression levels	P24385	CCND1, BCL1, PRAD1	cyclin D1	up-regulated	Genome/Transcriptome	High-grade serous ovarian cancer (HGSOC)	6	Statistical analysis using R and Bioconductor, analysis of somatic copy number alterations (SCNAs) focusing on their role in oncogenesis, use of GISTIC2 to detect recurrent SCNAs, application of the ABSOLUTE algorithm to infer tumor purity and ploidy, single-cell RNA sequencing (scRNA-seq) of HGSOC specimens using 10x Genomics, inference of subtype evolution from somatic DNA alterations, demonstr…	Single-cell RNA sequencing	High proliferation rates in proliferative cells	yes
32747365	expression levels	P24864	CCNE1, CCNE	cyclin E1	up-regulated	Genome/Transcriptome	High-grade serous ovarian cancer (HGSOC)	6	Statistical analysis using R and Bioconductor, analysis of somatic copy number alterations (SCNAs) focusing on their role in oncogenesis, use of GISTIC2 to detect recurrent SCNAs, application of the ABSOLUTE algorithm to infer tumor purity and ploidy, single-cell RNA sequencing (scRNA-seq) of HGSOC specimens using 10x Genomics, inference of subtype evolution from somatic DNA alterations, demonstr…	Single-cell RNA sequencing	High proliferation rates in proliferative cells	yes
32928797	post-neoadjuvant chemotherapy (NACT); pre-NACT*	P05231	IL6	Interleukin-6	upregulated gene, induction - poor chemo-response and time to recurrence; elevation in ascites specimens correlated with a shorter time to recurrence	N/A	Ovarian serous cystadenocarcinoma	6	analysis of carboplatin response-related mRNA, miRNA, DNA methylation, and alternative splicing and established a drug-resistant signature for carboplatin	N/A		yes
33240452	Increased Markers	P14618	PKM2	Pyruvate kinase PKM	changed molecule landscape of energy metabolism pathways and upregulated key protein molecules	Proteome	Epithelial Ovarian Carcinoma (EOC)	19	iTRAQ-based quantitative proteomics, SILAC-based quantitative proteomics, western blot analysis, ingenuity pathway analysis (IPA), mitochondrial isolation and verification, gene ontology (GO) and KEGG pathway enrichment analysis	iTRAQ-based quantitative proteomics, SILAC-based quantitative proteomics, western blot analysis, ingenuity pathway analysis (IPA), mitochondrial isolation and verification, gene ontology (GO) and KEGG pathway enrichment analysis	upregulated in the glycolysis pathway	yes
33240452	Increased Markers	P48735	IDH2	Isocitrate dehydrogenase [NAD] subunit 2, mitochondrial	changed molecule landscape of energy metabolism pathways and upregulated key protein molecules	Proteome	Epithelial Ovarian Carcinoma (EOC)	19	iTRAQ-based quantitative proteomics, SILAC-based quantitative proteomics, western blot analysis, ingenuity pathway analysis (IPA), mitochondrial isolation and verification, gene ontology (GO) and KEGG pathway enrichment analysis	iTRAQ-based quantitative proteomics, SILAC-based quantitative proteomics, western blot analysis, ingenuity pathway analysis (IPA), mitochondrial isolation and verification, gene ontology (GO) and KEGG pathway enrichment analysis	upregulated in the Kreb's cycle	yes
33240452	Increased Markers	O75390	CS	Citrate synthase, mitochondrial	changed molecule landscape of energy metabolism pathways and upregulated key protein molecules	Proteome	Epithelial Ovarian Carcinoma (EOC)	19	iTRAQ-based quantitative proteomics, SILAC-based quantitative proteomics, western blot analysis, ingenuity pathway analysis (IPA), mitochondrial isolation and verification, gene ontology (GO) and KEGG pathway enrichment analysis	iTRAQ-based quantitative proteomics, SILAC-based quantitative proteomics, western blot analysis, ingenuity pathway analysis (IPA), mitochondrial isolation and verification, gene ontology (GO) and KEGG pathway enrichment analysis	upregulated in the Kreb's cycle	yes
33240452	Increased Markers	Q9ULD0	OGDHL	2-oxoglutarate dehydrogenase-like, mitochondrial	changed molecule landscape of energy metabolism pathways and upregulated key protein molecules	Proteome	Epithelial Ovarian Carcinoma (EOC)	19	iTRAQ-based quantitative proteomics, SILAC-based quantitative proteomics, western blot analysis, ingenuity pathway analysis (IPA), mitochondrial isolation and verification, gene ontology (GO) and KEGG pathway enrichment analysis	iTRAQ-based quantitative proteomics, SILAC-based quantitative proteomics, western blot analysis, ingenuity pathway analysis (IPA), mitochondrial isolation and verification, gene ontology (GO) and KEGG pathway enrichment analysis	upregulated in the Kreb's cycle	yes
33240452	Increased Markers	P07919	UQCRH	Cytochrome b-c1 complex subunit 6	changed molecule landscape of energy metabolism pathways and upregulated key protein molecules	Proteome	Epithelial Ovarian Carcinoma (EOC)	19	iTRAQ-based quantitative proteomics, SILAC-based quantitative proteomics, western blot analysis, ingenuity pathway analysis (IPA), mitochondrial isolation and verification, gene ontology (GO) and KEGG pathway enrichment analysis	iTRAQ-based quantitative proteomics, SILAC-based quantitative proteomics, western blot analysis, ingenuity pathway analysis (IPA), mitochondrial isolation and verification, gene ontology (GO) and KEGG pathway enrichment analysis	upregulated in the oxidative phosphorylation pathway	yes
33297760	CREB1	P16220	CREB1	Cyclic AMP-responsive element-binding protein 1 (CREB-1) (cAMP-responsive element-binding protein 1)	Level up	Transcriptome/Proteome	Epithelial ovarian cancer (EOC)	We analyzed the expression of CREB1 in 9736 tumors and 8587 normal tissues (TCGA and GTEx)	RNA-Seq, Metascape	Validation via databases	Prognostic marker.	yes
33297760	TP53	P04637	TP53	Cellular tumor antigen p53 (Antigen NY-CO-13) (Phosphoprotein p53) (Tumor suppressor p53)	Level up	Transcriptome/Proteome	Epithelial ovarian cancer (EOC)	We analyzed the expression of CREB1 in 9736 tumors and 8587 normal tissues (TCGA and GTEx)	RNA-Seq, Metascape	Validation via databases	Prognostic marker.	yes
33297760	AKT1	P31749	AKT1	RAC-alpha serine/threonine-protein kinase (EC 2.7.11.1) (Protein kinase B) (PKB) (Protein kinase B alpha) (PKB alpha) (Proto-oncogene c-Akt) (RAC-PK-alpha)	Level up	Transcriptome/Proteome	Epithelial ovarian cancer (EOC)	We analyzed the expression of CREB1 in 9736 tumors and 8587 normal tissues (TCGA and GTEx)	RNA-Seq, Metascape	Validation via databases	Prognostic marker.	yes
33297760	AKT3	Q9Y243	AKT3	RAC-gamma serine/threonine-protein kinase (EC 2.7.11.1) (Protein kinase Akt-3) (Protein kinase B gamma) (PKB gamma) (RAC-PK-gamma) (STK-2)	Level up	Transcriptome/Proteome	Epithelial ovarian cancer (EOC)	We analyzed the expression of CREB1 in 9736 tumors and 8587 normal tissues (TCGA and GTEx)	RNA-Seq, Metascape	Validation via databases	Prognostic marker.	yes
33297760	MMP9	P14780	MMP9	Matrix metalloproteinase-9 (MMP-9) (EC 3.4.24.35) (92 kDa gelatinase) (92 kDa type IV collagenase) (Gelatinase B) (GELB) [Cleaved into: 67 kDa matrix metalloproteinase-9; 82 kDa matrix metalloproteinase-9]	Level up	Transcriptome/Proteome	Epithelial ovarian cancer (EOC)	We analyzed the expression of CREB1 in 9736 tumors and 8587 normal tissues (TCGA and GTEx)	RNA-Seq, Metascape	Validation via databases	Prognostic marker.	yes
33297760	BCL2	P10415	BCL2	Apoptosis regulator Bcl-2	Level up	Transcriptome/Proteome	Epithelial ovarian cancer (EOC)	We analyzed the expression of CREB1 in 9736 tumors and 8587 normal tissues (TCGA and GTEx)	RNA-Seq, Metascape	Validation via databases	Prognostic marker.	yes
33297760	CCND1	P24385	CCND1	G1/S-specific cyclin-D1 (B-cell lymphoma 1 protein) (BCL-1) (BCL-1 oncogene) (PRAD1 oncogene)	Level up	Transcriptome/Proteome	Epithelial ovarian cancer (EOC)	We analyzed the expression of CREB1 in 9736 tumors and 8587 normal tissues (TCGA and GTEx)	RNA-Seq, Metascape	Validation via databases	Prognostic marker.	yes
33297760	PIK3CA	P42336	PIK3CA	Phosphatidylinositol 4,5-bisphosphate 3-kinase catalytic subunit alpha isoform (PI3-kinase subunit alpha) (PI3K-alpha) (PI3Kalpha) (PtdIns-3-kinase subunit alpha) (EC 2.7.1.137) (EC 2.7.1.153) (Phosphatidylinositol 4,5-bisphosphate 3-kinase 110 kDa catalytic subunit alpha) (PtdIns-3-kinase subunit p110-alpha) (p110alpha) (Phosphoinositide 3-kinase alpha) (Phosphoinositide-3-kinase catalytic alpha…	Level up	Transcriptome/Proteome	Epithelial ovarian cancer (EOC)	We analyzed the expression of CREB1 in 9736 tumors and 8587 normal tissues (TCGA and GTEx)	RNA-Seq, Metascape	Validation via databases	Prognostic marker.	yes
33297760	STAT3	P40763	STAT3	Signal transducer and activator of transcription 3 (Acute-phase response factor)	Level up	Transcriptome/Proteome	Epithelial ovarian cancer (EOC)	We analyzed the expression of CREB1 in 9736 tumors and 8587 normal tissues (TCGA and GTEx)	RNA-Seq, Metascape	Validation via databases	Prognostic marker.	yes
33297760	EGFR	P00533	EGFR	Epidermal growth factor receptor (EC 2.7.10.1) (Proto-oncogene c-ErbB-1) (Receptor tyrosine-protein kinase erbB-1)	Level up	Transcriptome/Proteome	Epithelial ovarian cancer (EOC)	We analyzed the expression of CREB1 in 9736 tumors and 8587 normal tissues (TCGA and GTEx)	RNA-Seq, Metascape	Validation via databases	Prognostic marker.	yes
33297760	VEGFA	P15692	VEGFA	Vascular endothelial growth factor A, long form (L-VEGF) (Vascular permeability factor) (VPF) [Cleaved into: N-VEGF; VEGFA]	Level up	Transcriptome/Proteome	Epithelial ovarian cancer (EOC)	We analyzed the expression of CREB1 in 9736 tumors and 8587 normal tissues (TCGA and GTEx)	RNA-Seq, Metascape	Validation via databases	Prognostic marker.	yes
33297760	MTOR	P42345	MTOR	Serine/threonine-protein kinase mTOR (EC 2.7.11.1) (FK506-binding protein 12-rapamycin complex-associated protein 1) (FKBP12-rapamycin complex-associated protein) (Mammalian target of rapamycin) (mTOR) (Mechanistic target of rapamycin) (Rapamycin and FKBP12 target 1) (Rapamycin target protein 1) (Tyrosine-protein kinase mTOR) (EC 2.7.10.2)	Level up	Transcriptome/Proteome	Epithelial ovarian cancer (EOC)	We analyzed the expression of CREB1 in 9736 tumors and 8587 normal tissues (TCGA and GTEx)	RNA-Seq, Metascape	Validation via databases	Prognostic marker.	yes
33297760	RB1	P06400	RB1	Retinoblastoma-associated protein (p105-Rb) (p110-RB1) (pRb) (Rb) (pp110)	Level up	Transcriptome/Proteome	Epithelial ovarian cancer (EOC)	We analyzed the expression of CREB1 in 9736 tumors and 8587 normal tissues (TCGA and GTEx)	RNA-Seq, Metascape	Validation via databases	Prognostic marker.	yes
33297760	GSK3B	P49841	GSK3B	Glycogen synthase kinase-3 beta (GSK-3 beta) (EC 2.7.11.26) (Serine/threonine-protein kinase GSK3B) (EC 2.7.11.1)	Level up	Transcriptome/Proteome	Epithelial ovarian cancer (EOC)	We analyzed the expression of CREB1 in 9736 tumors and 8587 normal tissues (TCGA and GTEx)	RNA-Seq, Metascape	Validation via databases	Prognostic marker.	yes
33297760	PTEN	P60484	PTEN	Phosphatidylinositol 3,4,5-trisphosphate 3-phosphatase and dual-specificity protein phosphatase PTEN (EC 3.1.3.16) (EC 3.1.3.48) (EC 3.1.3.67) (Inositol polyphosphate 3-phosphatase) (EC 3.1.3.-) (Mutated in multiple advanced cancers 1) (Phosphatase and tensin homolog)	Level up	Transcriptome/Proteome	Epithelial ovarian cancer (EOC)	We analyzed the expression of CREB1 in 9736 tumors and 8587 normal tissues (TCGA and GTEx)	RNA-Seq, Metascape	Validation via databases	Prognostic marker.	yes
33669749	TP53	P04637	TP53	Myc proto-oncogene protein (Class E basic helix-loop-helix protein 39) (bHLHe39) (Proto-oncogene c-Myc) (Transcription factor p64)	Increased expression	Proteome	High-grade serous ovarian cancer (HGSOC), breast cancer	~489 HGSOC, ~1072 breast cancer	Metabolomics, proteomics	Path Analysis, PPI	Metabolic changes are associated with cancer progression.	yes
33669749	BRCA1	P38398	BRCA1	Cellular tumor antigen p53 (Antigen NY-CO-13) (Phosphoprotein p53) (Tumor suppressor p53)	Increased expression	Proteome	High-grade serous ovarian cancer (HGSOC), breast cancer	~489 HGSOC, ~1072 breast cancer	Metabolomics, proteomics	Path Analysis, PPI	Metabolic changes are associated with cancer progression.	yes
33669749	PIK3CA	P42336	PIK3CA	Breast cancer type 1 susceptibility protein (EC 2.3.2.27) (RING finger protein 53) (RING-type E3 ubiquitin transferase BRCA1)	Increased expression	Proteome	High-grade serous ovarian cancer (HGSOC), breast cancer	~489 HGSOC, ~1072 breast cancer	Metabolomics, proteomics	Path Analysis, PPI	Metabolic changes are associated with cancer progression.	yes
33669749	FOXM1	Q08050	FOXM1	Phosphatidylinositol 4,5-bisphosphate 3-kinase catalytic subunit alpha isoform (PI3-kinase subunit alpha) (PI3K-alpha) (PI3Kalpha) (PtdIns-3-kinase subunit alpha) (EC 2.7.1.137) (EC 2.7.1.153) (Phosphatidylinositol 4,5-bisphosphate 3-kinase 110 kDa catalytic subunit alpha) (PtdIns-3-kinase subunit p110-alpha) (p110alpha) (Phosphoinositide 3-kinase alpha) (Phosphoinositide-3-kinase catalytic alpha…	Increased expression	Proteome	High-grade serous ovarian cancer (HGSOC), breast cancer	~489 HGSOC, ~1072 breast cancer	Metabolomics, proteomics	Path Analysis, PPI	Metabolic changes are associated with cancer progression.	yes
33669749	MYC	P01106	MYC	Forkhead box protein M1 (Forkhead-related protein FKHL16) (Hepatocyte nuclear factor 3 forkhead homolog 11) (HFH-11) (HNF-3/fork-head homolog 11) (M-phase phosphoprotein 2) (MPM-2 reactive phosphoprotein 2) (Transcription factor Trident) (Winged-helix factor from INS-1 cells)	Increased expression	Proteome	High-grade serous ovarian cancer (HGSOC), breast cancer	~489 HGSOC, ~1072 breast cancer	Metabolomics, proteomics	Path Analysis, PPI	Metabolic changes are associated with cancer progression.	yes
33669749	HIF1-α	Q16665	HIF1-α	Hypoxia-inducible factor 1-alpha (HIF-1-alpha) (HIF1-alpha) (ARNT-interacting protein) (Basic-helix-loop-helix-PAS protein MOP1) (Class E basic helix-loop-helix protein 78) (bHLHe78) (Member of PAS protein 1) (PAS domain-containing protein 8)	Increased expression	Proteome	High-grade serous ovarian cancer (HGSOC), breast cancer	~489 HGSOC, ~1072 breast cancer	Metabolomics, proteomics	Path Analysis, PPI	Metabolic changes are associated with cancer progression.	yes
35439677	NF1 (decrease)	P21359	NF1	Neurofibromin-1	Significantly lower in R0 group compared to NACT-ER/PR	Genome/Transcriptome/Proteome	High-grade serous ovarian cancer (HGSC)	30	Multi-omics analysis	Whole-genome sequencing (WGS), RNA-seq, MS proteomics, IHC		yes
35439677	HMGA2 (increase in NACT-ER/PR)*	P52926	HMGA2	High-mobility group AT-hook 2	Elevated in NACT-ER/PR group	Transcriptome/Proteome	HGSC	30	Multi-omics analysis	RNA-seq, MS proteomics	Regulator of chromatin structure, associated with cancer progression	yes
35439677	STAT3 (increase in NACT-ER/PR)*	P40763	STAT3	Signal transducer and activator of transcription 3	Elevated in NACT-ER/PR compared to R0	Proteome	HGSC	30	Multi-omics analysis	MS proteomics	Key oncogenic signaling pathway regulator	yes
35439677	FGA (S594, increase in NACT-ER/PR)*	P02671	FGA	Fibrinogen alpha chain	Elevated phosphorylation in NACT-ER/PR	Proteome (phosphoproteomics)	HGSC	30	Multi-omics analysis	MS phosphoproteomics	Involved in coagulation and tumor microenvironment	yes
35439677	CD44 (S706, increase in NACT-ER/PR)*	P16070	CD44	Hyaluronan receptor	Elevated phosphorylation in NACT-ER/PR	Proteome (phosphoproteomics)	HGSC	30	Multi-omics analysis	MS phosphoproteomics	Key adhesion molecule, linked to metastasis	yes
33907495	EGFR (high expression)	P00533	EGFR	Epidermal growth factor receptor (EC 2.7.10.1) (Proto-oncogene c-ErbB-1) (Receptor tyrosine-protein kinase erbB-1)	(high expression) Activates cell proliferation, associated with aggressive properties	Transcriptome	Ovarian and breast cancer	38 ovarian tumor stroma samples and 16 normal samples	Differential expression (Limma)	RNA-seq		yes
33907495	ESR1 (high expression)	P03372	ESR1	Estrogen receptor (ER) (ER-alpha) (Estradiol receptor) (Nuclear receptor subfamily 3 group A member 1)	(high expression) Nuclear hormone receptor. ESR1 is clinically relevant in breast, endometrial, ovarian and other cancers.	Transcriptome	Ovarian and breast cancer	38 ovarian tumor stroma samples and 16 normal samples	Differential expression (Limma)	RNA-seq		yes
33907495	STAT1 (high expression)	P42224	STAT1	Signal transducer and activator of transcription 1-alpha/beta (Transcription factor ISGF-3 components p91/p84)	(high expression) A signal transducer and TF that mediates cellular responses to interferons, cytokines and growth factors.	Transcriptome	Ovarian and breast cancer	38 ovarian tumor stroma samples and 16 normal samples	Differential expression (Limma)	RNA-seq		yes
33907495	COL1A1 (high expression)	P02452	COL1A1	Collagen alpha-1(I) chain (Alpha-1 type I collagen)	(high expression) Fibril-forming collagen found in most connective tissues	Transcriptome	Ovarian and breast cancer	38 ovarian tumor stroma samples and 16 normal samples	Differential expression (Limma)	RNA-seq		yes
34349753	IGFBP2	P18065	IGFBP2	Insulin-like growth factor-binding protein 2 (IBP-2) (IGF-binding protein 2) (IGFBP-2)	(downregulation) lower mRNA levels and better prognosis, suggesting that these two genes may be protective factors	Transcriptome	Serous cystadenocarcinoma	517 samples from the TCGA database	Co-expression analysis	mRNA-seq		yes
34349753	ALOX5AP	P20292	ALOX5AP	Arachidonate 5-lipoxygenase-activating protein (FLAP)	(increased expression) higher mRNA levels are associated with shorter survival. Increased expression is associated with hypoxia, which leads to suppression of the immune response	Transcriptome	Serous cystadenocarcinoma	517 samples from the TCGA database	Co-expression analysis	mRNA-seq		yes
34349753	ANXA1	P04083	ANXA1	Annexin A1 (Annexin I) (Annexin-1) (Calpactin II) (Calpactin-2) (Chromobindin-9) (Lipocortin I) (Phospholipase A2 inhibitory protein) (p35)	(increased expression) higher mRNA levels are associated with shorter survival. Increased expression is associated with hypoxia, which leads to suppression of the immune response	Transcriptome	Serous cystadenocarcinoma	517 samples from the TCGA database	Co-expression analysis	mRNA-seq		yes
34739872	RHEB	Q15382	RHEB	GTP-binding protein Rheb	Increased expression	Transcriptome	endometroid cancer	N/A	ATAC-Seq			yes
34739872	SOX9	P48436	SOX9	Transcription factor SOX-9	N/A	Transcriptome	endometroid cancer	N/A	ATAC-Seq			yes
35410353	PTH2R (increase)	P41597	PTH2R	Parathyroid hormone 2 receptor	Increased expression	Transcriptome	Epithelial ovarian cancer (EOC)	379 (TCGA, GEO)	RNA-Seq, WB	DEG analysis, WB validation	Associated with cancer cell migration and proliferation.	yes
35434581	MYC (overexpressed)	P01106	MYC	Myc proto-oncogene protein (Class E basic helix-loop-helix protein 39) (bHLHe39) (Proto-oncogene c-Myc) (Transcription factor p64)	(overexpressed)Associated with SBOT recurrence via activation of oncogenic pathways.	Transcriptome	Recurrent serous borderline ovarian tumor (SBOT)	21 SBOT (8 with relapse, 13 without relapse)	Random Forest Regressor Algorithm	RNA-seq		yes
35434581	KRAS (downregulated)	P01116	KRAS	GTPase KRas (EC 3.6.5.2) (K-Ras 2) (Ki-Ras) (cK-ras) (c-Ki-ras) [Cleaved into: GTPase KRas, N-terminally processed]	(decreased expression) Decreased expression correlates with relapses and decreased immune system activity	Transcriptome	Recurrent serous borderline ovarian tumor (SBOT)	21 SBOT (8 with relapse, 13 without relapse)	Random Forest Regressor Algorithm	RNA-seq		yes
35434581	Genes associated with TNFA signaling (decreased expression)	P05231	IL6	Interleukin-6 (IL-6) (B-cell stimulating factor 2) (BSF-2) (CTL differentiation factor) (CDF) (Hybridoma growth factor) (Interferon beta-2) (IFN-beta-2)	(decreased expression) Decreased activity of immune response pathways	Transcriptome	Recurrent serous borderline ovarian tumor (SBOT)	21 SBOT (8 with relapse, 13 without relapse)	Random Forest Regressor Algorithm	RNA-seq		yes
35434581	Genes associated with TNFA signaling (decreased expression)	P42224	STAT1	Signal transducer and activator of transcription 1-alpha/beta (Transcription factor ISGF-3 components p91/p84)	(decreased expression) Decreased activity of immune response pathways	Transcriptome	Recurrent serous borderline ovarian tumor (SBOT)	21 SBOT (8 with relapse, 13 without relapse)	Random Forest Regressor Algorithm	RNA-seq		yes
35498135	survival risks of ovarian cancer	P02768	ALB	Albumin	N/A	N/A	Ovarian Cancer (OC)	N/A	review of multiomics studies related to mitochondrial dysfunction			yes
35498135	mtDEPs enriched in mitochondrial dysfunction pathway	P10415	BCL2	Apoptosis regulator Bcl-2	N/A	Proteome	Ovarian Cancer (OC)	N/A	review of multiomics studies related to mitochondrial dysfunction			yes
35498135	Transcriptomics Study of Mitochondrial Dysfunction	P16070	CD44	CD44 antigen (CDw44) (Epican) (Extracellular matrix receptor III) (ECMR-III) (GP90 lymphocyte homing/adhesion receptor) (HUTCH-I) (Heparan sulfate proteoglycan) (Hermes antigen) (Hyaluronate receptor) (Phagocytic glycoprotein 1) (PGP-1) (Phagocytic glycoprotein I) (PGP-I) (CD antigen CD44)	N/A	Transcriptome	Ovarian Cancer (OC)	N/A	Transcriptomics Study of Mitochondrial Dysfunction			yes
35498135	Protein-protein interaction (PPI) network analysis	P23528	CFL1	Cofilin-1 (18 kDa phosphoprotein) (p18) (Cofilin, non-muscle isoform)	N/A	Proteome	Ovarian Cancer (OC)	N/A	Protein-protein interaction (PPI) network analysis			yes
35498135	iTRAQ-based quantitative proteomics	O75390	CS	Citrate synthase, mitochondrial (EC 2.3.3.1) (Citrate (Si)-synthase)	N/A	Proteome	Ovarian Cancer (OC)	N/A	iTRAQ-based quantitative proteomics			yes
35498135	Transcriptomics Study of Mitochondrial Dysfunction	P06733	ENO1	Alpha-enolase (EC 4.2.1.11) (2-phospho-D-glycerate hydro-lyase) (C-myc promoter-binding protein) (Enolase 1) (MBP-1) (MPB-1) (Non-neural enolase) (NNE) (Phosphopyruvate hydratase) (Plasminogen-binding protein)	N/A	Transcriptome	Ovarian Cancer (OC)	N/A	Transcriptomics Study of Mitochondrial Dysfunction			yes
35498135	mtDEPs enriched in mitochondrial dysfunction pathway	Q01740	FMO1	Flavin-containing monooxygenase 1 (EC 1.14.13.148) (EC 1.14.13.8) (Dimethylaniline monooxygenase [N-oxide-forming] 1) (Dimethylaniline oxidase 1) (Fetal hepatic flavin-containing monooxygenase 1) (FMO 1) (Trimethylamine monooxygenase)	N/A	Proteome	Ovarian Cancer (OC)	N/A	review of multiomics studies related to mitochondrial dysfunction			yes
35498135	Transcriptomics Study of Mitochondrial Dysfunction	P11166	GLUT1	Solute carrier family 2, facilitated glucose transporter member 1 (Glucose transporter type 1, erythrocyte/brain) (GLUT-1) (HepG2 glucose transporter)	N/A	Transcriptome	Ovarian Cancer (OC)	N/A	Transcriptomics Study of Mitochondrial Dysfunction			yes
35498135	mtDEPs enriched in mitochondrial dysfunction pathway	P09488	GSTM1	Glutathione S-transferase Mu 1 (EC 2.5.1.18) (GST HB subunit 4) (GST class-mu 1) (GSTM1-1) (GSTM1a-1a) (GSTM1b-1b) (GTH4)	N/A	Proteome	Ovarian Cancer (OC)	N/A	review of multiomics studies related to mitochondrial dysfunction			yes
35498135	mtDEPs enriched in mitochondrial dysfunction pathway	P28161	GSTM2	Glutathione S-transferase Mu 2 (EC 2.5.1.18) (GST class-mu 2) (GSTM2-2)	N/A	Proteome	Ovarian Cancer (OC)	N/A	review of multiomics studies related to mitochondrial dysfunction			yes
35498135	mtDEPs enriched in mitochondrial dysfunction pathway	P21266	GSTM3	Glutathione S-transferase Mu 3 (EC 2.5.1.18) (GST class-mu 3) (GSTM3-3) (hGSTM3-3)	N/A	Proteome	Ovarian Cancer (OC)	N/A	review of multiomics studies related to mitochondrial dysfunction			yes
35498135	Transcriptomics Study of Mitochondrial Dysfunction	Q16665	HIF1A	Hypoxia-inducible factor 1-alpha	N/A	Transcriptome	Ovarian Cancer (OC)	N/A	Transcriptomics Study of Mitochondrial Dysfunction			yes
35498135	Transcriptomics Study of Mitochondrial Dysfunction	P52789	HK2	Hexokinase-2 (EC 2.7.1.1) (Hexokinase type II) (HK II) (Hexokinase-B) (Muscle form hexokinase)	N/A	Transcriptome	Ovarian Cancer (OC)	N/A	Transcriptomics Study of Mitochondrial Dysfunction			yes
35498135	Protein-protein interaction (PPI) network analysis	P10809	HSPD1	60 kDa heat shock protein, mitochondrial (EC 5.6.1.7) (60 kDa chaperonin) (Chaperonin 60) (CPN60) (Heat shock protein 60) (HSP-60) (Hsp60) (Heat shock protein family D member 1) (HuCHA60) (Mitochondrial matrix protein P1) (P60 lymphocyte protein)	N/A	Proteome	Ovarian Cancer (OC)	N/A	Protein-protein interaction (PPI) network analysis			yes
35498135	iTRAQ-based quantitative proteomics	P48735	IDH2	Isocitrate dehydrogenase [NADP], mitochondrial (IDH) (EC 1.1.1.42) (ICD-M) (IDP) (NADP(+)-specific ICDH) (Oxalosuccinate decarboxylase)	N/A	Proteome	Ovarian Cancer (OC)	N/A	iTRAQ-based quantitative proteomics			yes
35498135	Transcriptomics Study of Mitochondrial Dysfunction	P00338	LDHA	L-lactate dehydrogenase A chain (LDH-A) (EC 1.1.1.27) (Cell proliferation-inducing gene 19 protein) (LDH muscle subunit) (LDH-M) (Renal carcinoma antigen NY-REN-59)	N/A	Transcriptome	Ovarian Cancer (OC)	N/A	Transcriptomics Study of Mitochondrial Dysfunction			yes
35498135	Transcriptomics Study of Mitochondrial Dysfunction	P42345	mTOR	Serine/threonine-protein kinase mTOR (EC 2.7.11.1) (FK506-binding protein 12-rapamycin complex-associated protein 1) (FKBP12-rapamycin complex-associated protein) (Mammalian target of rapamycin) (mTOR) (Mechanistic target of rapamycin) (Rapamycin and FKBP12 target 1) (Rapamycin target protein 1)	N/A	Transcriptome	Ovarian Cancer (OC)	N/A	Transcriptomics Study of Mitochondrial Dysfunction			yes
35498135	iTRAQ-based quantitative proteomics	Q9ULD0	OGDHL	2-oxoglutarate dehydrogenase-like, mitochondrial (EC 1.2.4.2) (2-oxoglutarate dehydrogenase complex component E1-like) (OGDC-E1-like) (Alpha-ketoglutarate dehydrogenase-like)	N/A	Proteome	Ovarian Cancer (OC)	N/A	iTRAQ-based quantitative proteomics			yes
35498135	iTRAQ-based quantitative proteomics	P08237	PFKM	ATP-dependent 6-phosphofructokinase, muscle type (ATP-PFK) (PFK-M) (EC 2.7.1.11) (6-phosphofructokinase type A) (Phosphofructo-1-kinase isozyme A) (PFK-A) (Phosphohexokinase)	N/A	Proteome	Ovarian Cancer (OC)	N/A	iTRAQ-based quantitative proteomics			yes
35498135	iTRAQ-based quantitative proteomics	P14618	PKM	Pyruvate kinase PKM (EC 2.7.1.40) (Cytosolic thyroid hormone-binding protein) (CTHBP) (Opa-interacting protein 3) (OIP-3) (Pyruvate kinase 2/3) (Pyruvate kinase muscle isozyme) (Threonine-protein kinase PKM2) (EC 2.7.11.1) (Thyroid hormone-binding protein 1) (THBP1) (Tumor M2-PK) (Tyrosine-protein kinase PKM2) (EC 2.7.10.2) (p58)	N/A	Proteome	Ovarian Cancer (OC)	N/A	iTRAQ-based quantitative proteomics			yes
35498135	Genomic Study of Mitochondrial Dysfunction Pathways in Ovarian Cancer	Q9UBK2	PPARGC1A	Peroxisome proliferator-activated receptor gamma coactivator 1-alpha (PGC-1-alpha) (PPAR-gamma coactivator 1-alpha) (PPARGC-1-alpha) (Ligand effect modulator 6)	N/A	Genome	Ovarian Cancer (OC)	N/A	Genomic Study of Mitochondrial Dysfunction Pathways in Ovarian Cancer			yes
35498135	mtDEPs enriched in mitochondrial dysfunction pathway	Q06124	PTPN11	Tyrosine-protein phosphatase non-receptor type 11 (EC 3.1.3.48) (Protein-tyrosine phosphatase 1D) (PTP-1D) (Protein-tyrosine phosphatase 2C) (PTP-2C) (SH-PTP2) (SHP-2) (Shp2) (SH-PTP3)	N/A	Proteome	Ovarian Cancer (OC)	N/A	review of multiomics studies related to mitochondrial dysfunction			yes
35498135	mtDEPs enriched in mitochondrial dysfunction pathway	P07919	UQCRH	Cytochrome b-c1 complex subunit 6, mitochondrial (Complex III subunit 6) (Complex III subunit VIII) (Cytochrome c1 non-heme 11 kDa protein) (Mitochondrial hinge protein) (Ubiquinol-cytochrome c reductase complex 11 kDa protein)	N/A	Proteome	Ovarian Cancer (OC)	N/A	review of multiomics studies related to mitochondrial dysfunction			yes
35645374	FDA approved biomarkers	Q8WXI7	MUC16	Mucin-16	N/A	N/A	Ovarian Cancer (OC)	N/A	FDA approved biomarkers, review of different methods for finding markers of ovarian cancer			yes
35645374	FDA approved biomarkers	Q14508	HE4	WAP four-disulfide core domain protein 2 (Epididymal secretory protein E4) (Major epididymis-specific protein E4) (Putative protease inhibitor WAP5)	N/A	N/A	Ovarian Cancer (OC)	N/A	FDA approved biomarkers, review of different methods for finding markers of ovarian cancer			yes
35645374	FDA approved biomarkers	P02766	TTR	Transthyretin	N/A	N/A	Ovarian Cancer (OC)	N/A	FDA approved biomarkers, review of different methods for finding markers of ovarian cancer			yes
35645374	FDA approved biomarkers	P02787	TF	Serotransferrin	N/A	N/A	Ovarian Cancer (OC)	N/A	FDA approved biomarkers, review of different methods for finding markers of ovarian cancer			yes
35645374	FDA approved biomarkers	P02647	APOA1	apolipoprotein A1	N/A	N/A	Ovarian Cancer (OC)	N/A	FDA approved biomarkers, review of different methods for finding markers of ovarian cancer			yes
35645374	Other biomarker candidates	Q9NS23	RASSF1	Ras association domain-containing protein 1	N/A	N/A	Ovarian Cancer (OC)	N/A	Other biomarker candidates, review of different methods for finding markers of ovarian cancer			yes
35645374	Other biomarker candidates	P10451	SPP1	osteopontin	N/A	N/A	Ovarian Cancer (OC)	N/A	Other biomarker candidates, review of different methods for finding markers of ovarian cancer			yes
35645374	Ovarian cancer biomarkers as part of prospective cohort studies.	P02741	CRP	C-Reactive protein	N/A	N/A	Ovarian Cancer (OC)	N/A	Ovarian cancer biomarkers as part of prospective cohort studies, review of different methods for finding markers of ovarian cancer			yes
35645374	Ovarian cancer biomarkers as part of prospective cohort studies.	P0DJI8	SAA1	Serum amyloid A	N/A	N/A	Ovarian Cancer (OC)	N/A	Ovarian cancer biomarkers as part of prospective cohort studies, review of different methods for finding markers of ovarian cancer			yes
35645374	Ovarian cancer biomarkers as part of prospective cohort studies.	P05231	IL6	Interleukin-6	N/A	N/A	Ovarian Cancer (OC)	N/A	Ovarian cancer biomarkers as part of prospective cohort studies, review of different methods for finding markers of ovarian cancer			yes
35645374	Ovarian cancer biomarkers as part of prospective cohort studies.	P15941	MUC1	CA 15-3, Mucin-1	N/A	N/A	Ovarian Cancer (OC)	N/A	Ovarian cancer biomarkers as part of prospective cohort studies, review of different methods for finding markers of ovarian cancer			yes
35645374	Genome-wide methylation analysis, qMSP assays	P15328	FOLR1	Folate receptor alpha (FR-alpha) (Adult folate-binding protein) (FBP) (Folate receptor 1) (Folate receptor, adult) (KB cells FBP) (Ovarian tumor-associated antigen MOv18)	N/A	Genome	Ovarian Cancer (OC)	N/A	Genome-wide methylation analysis, qMSP assays			yes
35645374	Genome-wide methylation analysis, qMSP assays	Q9UBX7	KLK11	Kallikrein-11 (hK11) (EC 3.4.21.-) (Hippostasin) (Serine protease 20) (Trypsin-like protease) [Cleaved into: Kallikrein-11 inactive chain 1; Kallikrein-11 inactive chain 2]	N/A	Genome	Ovarian Cancer (OC)	N/A	Genome-wide methylation analysis, qMSP assays			yes
35645374	Genome-wide methylation analysis, qMSP assays	O43927	CXCL13	CXC motif chemokine 13 (Angie) (B cell-attracting chemokine 1) (BCA-1) (B lymphocyte chemoattractant) (CXC chemokine BLC) (Small-inducible cytokine B13)	N/A	Genome	Ovarian Cancer (OC)	N/A	Genome-wide methylation analysis, qMSP assays			yes
35645374	Genome-wide methylation analysis, qMSP assays	Q13421	MSLN	Mesothelin (CAK1 antigen) (Pre-pro-megakaryocyte-potentiating factor) [Cleaved into: Megakaryocyte-potentiating factor (MPF); Mesothelin, cleared form]	N/A	Genome	Ovarian Cancer (OC)	N/A	Genome-wide methylation analysis, qMSP assays			yes
35645374	ELISA, Western Blot	Q06710	PAX8	Paired box protein Pax-8	N/A	Proteome	Ovarian Cancer (OC)	N/A	ELISA, Western Blot			yes
35645374	Mechanistic biomarkers in ovarian cancer, with reference to patient sample-based studies	P19320	VCAM1	Vascular cell adhesion protein 1	N/A	N/A	Ovarian Cancer (OC)	N/A	Mechanistic biomarkers in ovarian cancer, with reference to patient sample-based studies, review of different methods for finding markers of ovarian cancer			yes
35645374	Mechanistic biomarkers in ovarian cancer, with reference to patient sample-based studies	P09466	PAEP	Glycodelin	N/A	N/A	Ovarian Cancer (OC)	N/A	Mechanistic biomarkers in ovarian cancer, with reference to patient sample-based studies, review of different methods for finding markers of ovarian cancer			yes
35645374	Mechanistic biomarkers in ovarian cancer, with reference to patient sample-based studies	P12830	CDH1	Cadherin-1	N/A	N/A	Ovarian Cancer (OC)	N/A	Mechanistic biomarkers in ovarian cancer, with reference to patient sample-based studies, review of different methods for finding markers of ovarian cancer			yes
35645374	Immune related-Cytokine, chemokine	P13232	IL7	Interleukin-7	N/A	Proteome	Ovarian Cancer (OC)	N/A	Immune related-cytokine, chemokine, review of different methods for finding markers of ovarian cancer			yes
35645374	Signaling molecule	P00533	EGFR	Epidermal growth factor receptor (EC 2.7.10.1) (Proto-oncogene c-ErbB-1) (Receptor tyrosine-protein kinase erbB-1)	N/A	N/A	Ovarian Cancer (OC)	N/A	Signaling molecule, review of different methods for finding markers of ovarian cancer			yes
35645374	Signaling molecule	P04626	HER2	Receptor tyrosine-protein kinase erbB-2 (EC 2.7.10.1) (Metastatic lymph node gene 19 protein) (MLN 19) (Proto-oncogene Neu) (Proto-oncogene c-ErbB-2) (Tyrosine kinase-type cell surface receptor HER2) (p185erbB2) (CD antigen CD340)	N/A	N/A	Ovarian Cancer (OC)	N/A	Signaling molecule, review of different methods for finding markers of ovarian cancer			yes
35645374	autoantibodies against	P04637	TP53	Cellular tumor antigen p53 (Antigen NY-CO-13) (Phosphoprotein p53) (Tumor suppressor p53)	N/A	N/A	Ovarian Cancer (OC)	N/A	autoantibodies against the molecule, review of different methods for finding markers of ovarian cancer			yes
35645374	autoantibodies against	P24385	CCND1	G1/S-specific cyclin D1	N/A	N/A	Ovarian Cancer (OC)	N/A	autoantibodies against the molecule, review of different methods for finding markers of ovarian cancer			yes
35645374	autoantibodies against	P24864	CCNE1	G1/S-specific cyclin E1	N/A	N/A	Ovarian Cancer (OC)	N/A	autoantibodies against the molecule, review of different methods for finding markers of ovarian cancer			yes
35645374	Inherited gene mutations	P38398	BRCA1	Breast cancer type 1 susceptibility protein (EC 2.3.2.27) (RING finger protein 53) (RING-type E3 ubiquitin transferase BRCA1)	N/A	Genome	Ovarian Cancer (OC)	N/A	Inherited gene mutations, review of different methods for finding markers of ovarian cancer			yes
35645374	Inherited gene mutations	P51587	BRCA2	Breast cancer type 2 susceptibility protein (Fanconi anemia group D1 protein)	N/A	Genome	Ovarian Cancer (OC)	N/A	Inherited gene mutations, review of different methods for finding markers of ovarian cancer			yes
35645374	Inherited gene mutations	P43246	MSH2	DNA mismatch repair protein Msh2 (hMSH2) (MutS protein homolog 2)	N/A	Genome	Ovarian Cancer (OC)	N/A	Inherited gene mutations, review of different methods for finding markers of ovarian cancer			yes
35645374	Inherited gene mutations	P40692	MLH1	DNA mismatch repair protein Mlh1 (MutL protein homolog 1)	N/A	Genome	Ovarian Cancer (OC)	N/A	Inherited gene mutations, review of different methods for finding markers of ovarian cancer			yes
35645374	Inherited gene mutations	P52701	MSH6	DNA mismatch repair protein Msh6 (hMSH6) (G/T mismatch-binding protein) (GTBP) (GTMBP) (MutS protein homolog 6) (MutS-alpha 160 kDa subunit) (p160)	N/A	Genome	Ovarian Cancer (OC)	N/A	Inherited gene mutations, review of different methods for finding markers of ovarian cancer			yes
35645374	Inherited gene mutations	P54278	PMS2	Mismatch repair endonuclease PMS2 (EC 3.1.-.-) (DNA mismatch repair protein PMS2) (PMS1 protein homolog 2)	N/A	Genome	Ovarian Cancer (OC)	N/A	Inherited gene mutations, review of different methods for finding markers of ovarian cancer			yes
35645374	Inherited gene mutations	O43502	RAD51C	DNA repair protein RAD51 homolog 3 (R51H3) (RAD51 homolog C) (RAD51-like protein 2)	N/A	Genome	Ovarian Cancer (OC)	N/A	Inherited gene mutations, review of different methods for finding markers of ovarian cancer			yes
35645374	Inherited gene mutations	O75771	RAD51D	DNA repair protein RAD51 homolog 4 (R51H3) (RAD51 homolog D) (RAD51-like protein 3) (TRAD)	N/A	Genome	Ovarian Cancer (OC)	N/A	Inherited gene mutations, review of different methods for finding markers of ovarian cancer			yes
35645374	Inherited gene mutations	Q9BX63	BRIP1	Fanconi anemia group J protein (EC 5.6.2.3) (BRCA1-associated C-terminal helicase 1) (BRCA1-interacting protein C-terminal helicase 1) (BRCA1-interacting protein 1) (DNA 5'-3' helicase FANCJ)	N/A	Genome	Ovarian Cancer (OC)	N/A	Inherited gene mutations, review of different methods for finding markers of ovarian cancer			yes
35645374	Inherited gene mutations	Q99728	BARD1	BRCA1-associated RING domain protein 1 (BARD-1) (EC 2.3.2.27) (RING-type E3 ubiquitin transferase BARD1)	N/A	Genome	Ovarian Cancer (OC)	N/A	Inherited gene mutations, review of different methods for finding markers of ovarian cancer			yes
35645374	Inherited gene mutations	O96017	CHECK2	Serine/threonine-protein kinase Chk2 (EC 2.7.11.1) (CHK2 checkpoint homolog) (Cds1 homolog) (Hucds1) (hCds1) (Checkpoint kinase 2)	N/A	Genome	Ovarian Cancer (OC)	N/A	Inherited gene mutations, review of different methods for finding markers of ovarian cancer			yes
35645374	Inherited gene mutations	O60934	NBN	Nibrin (Cell cycle regulatory protein p95) (Nijmegen breakage syndrome protein 1) (hNbs1)	N/A	Genome	Ovarian Cancer (OC)	N/A	Inherited gene mutations, review of different methods for finding markers of ovarian cancer			yes
35645374	Inherited gene mutations	Q86YC2	PALB2	Partner and localizer of BRCA2	N/A	Genome	Ovarian Cancer (OC)	N/A	Inherited gene mutations, review of different methods for finding markers of ovarian cancer			yes
35645374	Inherited gene mutations	Q92878	RAD50	DNA repair protein RAD50 (hRAD50) (EC 3.6.-.-)	N/A	Genome	Ovarian Cancer (OC)	N/A	Inherited gene mutations, review of different methods for finding markers of ovarian cancer			yes
35645374	Gene expression	O43240	KLK10	kallikrein 10	N/A	Transcriptome	Ovarian Cancer (OC)	N/A	Gene expression, review of different methods for finding markers of ovarian cancer			yes
35645374	Gene expression	Q7Z7D3	VTCN1	V-set domain-containing T-cell activation inhibitor 1 (B7 homolog 4) (B7-H4) (B7h.5) (Immune costimulatory protein B7-H4) (Protein B7S1) (T-cell costimulatory molecule B7x)	N/A	Transcriptome	Ovarian Cancer (OC)	N/A	Gene expression, review of different methods for finding markers of ovarian cancer			yes
35645374	Gene expression	Q86UN6	AKAP14	A-kinase anchor protein 14 (AKAP-14) (A-kinase anchor protein 28 kDa) (AKAP 28) (Protein kinase A-anchoring protein 14) (PRKA14)	N/A	Transcriptome	Ovarian Cancer (OC)	N/A	Gene expression, review of different methods for finding markers of ovarian cancer			yes
35645374	Gene expression	Q9Y238	DLEC1	Deleted in lung and esophageal cancer protein 1 (Deleted in lung cancer protein 1) (DLC-1)	N/A	Transcriptome	Ovarian Cancer (OC)	N/A	Gene expression, review of different methods for finding markers of ovarian cancer			yes
35645374	ctDNA	Q13761	RUNX3	Run-related transcription factor 3 (Acute myeloid leukemia 2 protein) (Core-binding factor subunit alpha-3) (CBF-alpha-3) (Oncogene AML-2) (Polyomavirus enhancer-binding protein 2 alpha C subunit) (PEA2-alpha C) (PEBP2-alpha C) (SL3-3 enhancer factor 1 alpha C subunit) (SL3/AKV core-binding factor alpha C subunit)	N/A		Ovarian Cancer (OC)	N/A	ctDNA, review of different methods for finding markers of ovarian cancer			yes
35645374	Angiogenesis	P15692	VEGF	Vascular endothelial growth factor A, long form (L-VEGF) (Vascular permeability factor) (VPF) [Cleaved into: N-VEGF; VEGFA]	N/A		Ovarian Cancer (OC)	N/A	review of different methods for finding markers of ovarian cancer			yes
35645374	Angiogenesis	O15551	CLDN3	Claudin-3	N/A	N/A	Ovarian Cancer (OC)	N/A	review of different methods for finding markers of ovarian cancer			yes
35645374	Angiogenesis	Q15910	EZH2	Histone-lysine N-methyltransferase EZH2 (EC 2.1.1.356) (ENX-1) (Enhancer of zeste homolog 2) (Lysine N-methyltransferase 6)	N/A	N/A	Ovarian Cancer (OC)	N/A	review of different methods for finding markers of ovarian cancer			yes
35645374	Angiogenesis	P29317	EphA2	Ephrin type-A receptor 2 (EC 2.7.10.1) (Epithelial cell kinase) (Tyrosine-protein kinase receptor ECK)	N/A	N/A	Ovarian Cancer (OC)	N/A	review of different methods for finding markers of ovarian cancer			yes
35645374	Hypermethylation	P25054	APC	Adenomatous polyposis coli protein (Protein APC) (Deleted in polyposis 2.5)	N/A	N/A	Ovarian Cancer (OC)	N/A	Hypermethylation, review of different methods for finding markers of ovarian cancer			yes
35645374	Hypermethylation	P42771	CDKN2A	Cyclin-dependent kinase inhibitor 2A	N/A	N/A	Ovarian Cancer (OC)	N/A	Hypermethylation, review of different methods for finding markers of ovarian cancer			yes
35645374	Hypermethylation	Q9GZU2	PEG3	Paternally-expressed gene 3 protein (Zinc finger and SCAN domain-containing protein 24)	N/A	N/A	Ovarian Cancer (OC)	N/A	Hypermethylation, review of different methods for finding markers of ovarian cancer			yes
35645374	Drug resistance markers	P10809	HSPD1	Heat shock protein family D	N/A	N/A	Ovarian Cancer (OC)	N/A	Drug resistance markers, review of different methods for finding markers of ovarian cancer			yes
35645374	Exosomes, potential diagnostic and prognostic biomarkers	P02671	FGA	Fibrinogen alpha chain [Cleaved into: Fibrinopeptide A; Fibrinogen alpha chain]	N/A	N/A	Ovarian Cancer (OC)	N/A	Exosomes, potential diagnostic and prognostic biomarkers, review of different methods for finding markers of ovarian cancer			yes
35645374	mitochondrial proteins	P10415	Bcl2	Apoptosis regulator Bcl-2	N/A	N/A	Ovarian Cancer (OC)	N/A	mitochondrial proteins, review of different methods for finding markers of ovarian cancer			yes
35645374	overexpressed in cancerous tissues	P14618	PKM2	Pyruvate kinase PKM (EC 2.7.1.40) (Cytosolic thyroid hormone-binding protein) (CTHBP) (Opa-interacting protein 3) (OIP-3) (Pyruvate kinase 2/3) (Pyruvate kinase muscle isozyme) (Threonine-protein kinase PKM2) (EC 2.7.11.1) (Thyroid hormone-binding protein 1) (THBP1) (Tumor M2-PK) (Tyrosine-protein kinase PKM2) (EC 2.7.10.2) (p58)	N/A	Transcriptome	Ovarian Cancer (OC)	N/A	overexpressed in cancerous tissues, review of different methods for finding markers of ovarian cancer			yes
35645374	phosphorylated	P23528	CFL1	cofilin 1	N/A	N/A	Ovarian Cancer (OC)	N/A	phosphorylation, review of different methods for finding markers of ovarian cancer			yes
35696721	BRCA1 (determines the presence of pathological mutations)	P38398	BRCA1	protein responsible for hereditary predisposition to breast and ovarian cancer	mutations leading to loss of function are identified	Genome	High-grade serous ovarian cancer (HGSOC)	362 cases; mutations were found in approximately 12.7%	DNA-seq, targeted high-throughput sequencing using a specialized panel	analysis of variants using a set of programs (Freebayes, VarDict, Mutect2)	the presence of mutations is associated with improved survival and high sensitivity to platinum chemotherapy in the context of impaired DNA repair	yes
35696721	BRCA2 determines the presence of pathogenic mutations (not measured quantitatively, but their presence is recorded)	P51587	BRCA2	protein that mediates DNA repair during double-strand break repair	mutations leading to loss of function are identified	Genome	High-grade serous ovarian cancer (HGSOC)	362 cases; mutations found in 6.6%	targeted sequencing with a panel of specific genes	analysis of variants using a set of programs (Freebayes, VarDict, Mutect2)	Patients with BRCA2 mutations show longer survival and better response to chemotherapy	yes
35696721	CCNE1 measures the number of copies of the gene (amplification is defined as the presence of four or more copies), which reflects an increase in the level	P24864	CCNE1	cyclin E1, which regulates the transition from G1 to S phase	amplification is observed, that is, an increase in the number of copies	Genome/Transcriptome	High-grade serous ovarian cancer (HGSOC)	362 cases; amplification was detected in 14.9% of cases	quantitative PCR (qPCR TaqMan) for CN determination	measurement of gene copies with confirmation by untargeted sequencing data	CCNE1 amplification is associated with shorter survival, no difference in response to chemotherapy, and low levels of immune infiltration	yes
35696721	RB (RB1) is defined as loss of protein expression (decrease in level measured by percentage of positive cells in tumor areas)	P06400	RB1	retinoblastoma protein	loss of protein is observed, often accompanied by a decrease in copy number	Proteome	High-grade serous ovarian cancer (HGSOC)	350–352 cases; loss was detected in 16.8%	Immunohistochemistry (IHC) on tissue microarrays (TMA) with additional CN analysis	Visualization of staining with QuPath and copy level estimation from untargeted sequencing data	RB loss is often observed in association with HRR abnormalities and is associated with improved survival in the HRR-aberrant group, while in the absence of HRR abnormalities the effect on outcome is minor	yes
35696721	PTEN is determined by loss of protein expression (lack of staining in tumor cells)	P60484	PTEN	phosphatase and tensin homolog	loss of protein is observed, often accompanied by a decrease in copy number	Proteome	High-grade serous ovarian cancer (HGSOC)	The analysis was conducted on 350 cases; loss was found in 10.6%	immunohistochemistry for TMA followed by copy number analysis by untargeted sequencing	using IHC with control samples to confirm loss of expression	PTEN loss is often associated with RB loss, which may have implications for the selection of therapies targeting the PI3K/AKT signaling pathway	yes
35777959	PAX8	Q06710	PAX8	Paired box protein Pax-8	(increased expression) master regulator of HGSOC, involved in the regulation of multiple risk genes	Transcriptome	High-grade serous ovarian cancer (HGSOC)	517 samples from the TCGA database	chromMAGMA (Gene Co-Expression Analysis)	RNA-seq		yes
35777959	MECOM	Q03112	MECOM	Histone-lysine N-methyltransferase MECOM (EC 2.1.1.367) (Ecotropic virus integration site 1 protein homolog) (EVI-1) (MDS1 and EVI1 complex locus protein) (Myelodysplasia syndrome 1 protein) (Myelodysplasia syndrome-associated protein 1)	(increased expression) associated with active regulatory elements specific to HGSOC	Transcriptome	High-grade serous ovarian cancer (HGSOC)	517 samples from the TCGA database	chromMAGMA (Gene Co-Expression Analysis)	RNA-seq		yes
35777959	HOXB5	P09067	HOXB5	Homeobox protein Hox-B5 (Homeobox protein HHO.C10) (Homeobox protein Hox-2A) (Homeobox protein Hu-1)	(increased expression) of transcription factors involved in tumor progression and associated with poor prognosis	Transcriptome	High-grade serous ovarian cancer (HGSOC)	517 samples from the TCGA database	chromMAGMA (Gene Co-Expression Analysis)	RNA-seq		yes
35777959	HOXB8	P17481	HOXB8	Homeobox protein Hox-B8 (Homeobox protein Hox-2.4) (Homeobox protein Hox-2D)	(increased expression) of transcription factors involved in tumor progression and associated with poor prognosis	Transcriptome	High-grade serous ovarian cancer (HGSOC)	517 samples from the TCGA database	chromMAGMA (Gene Co-Expression Analysis)	RNA-seq		yes
35777959	MYC	P01106	MYC	Myc proto-oncogene protein (Class E basic helix-loop-helix protein 39) (bHLHe39) (Proto-oncogene c-Myc) (Transcription factor p64)	(increased expression) regulatory factor influencing the transcription of risk-associated genes	Transcriptome	High-grade serous ovarian cancer (HGSOC)	517 samples from the TCGA database	chromMAGMA (Gene Co-Expression Analysis)	RNA-seq		yes
35777959	HNF1B	P35680	HNF1B	Hepatocyte nuclear factor 1-beta (HNF-1-beta) (HNF-1B) (Homeoprotein LFB3) (Transcription factor 2) (TCF-2) (Variant hepatic nuclear factor 1) (vHNF1)	(increased expression) specific biomarker CCOC involved in tumor development	Transcriptome	Clear cell ovarian carcinoma (CCOC)	517 samples from the TCGA database	chromMAGMA (Gene Co-Expression Analysis)	RNA-seq		yes
35777959	SOX9	P48436	SOX9	Transcription factor SOX-9	(upregulated) factor associated with cell regeneration and proliferation in endometrial tissue from which CCOC may originate	Transcriptome	Clear cell ovarian carcinoma (CCOC)	517 samples from the TCGA database	chromMAGMA (Gene Co-Expression Analysis)	RNA-seq		yes
35777959	SKAP1	Q86WV1	SKAP1	Src kinase-associated phosphoprotein 1 (Src family-associated phosphoprotein 1) (Src kinase-associated phosphoprotein of 55 kDa) (SKAP-55) (pp55)	(increased expression) specific factor for MOC, affects tumor cell signaling pathways	Transcriptome	Mucinous ovarian cancer (MOC)	517 samples from the TCGA database	chromMAGMA (Gene Co-Expression Analysis)	RNA-seq		yes
35869079	EPHA2 (direct target gene of SE14, CRISPR-KO SE14 → EPHA2 reduction)	P29317	EPHA2	Ephrin type-A receptor 2	SE14 deletion reduces EPHA2 gene expression; increased EPHA2 expression correlates with aggressive phenotype and worse prognosis in patients with HGSOC	Transcriptome	High-grade serous ovarian cancer (HGSOC)	Validation on OVCAR3 + TCGA cell line (~300 samples)	Hi-C and RNA-seq confirm direct contact and decreased EPHA2 expression upon SE14 deletion		SE14 is shown to directly regulate EPHA2, supporting the contribution of the super-enhancer to tumor phenotype aggressiveness	yes
36032075	Protein expression levels	P16234	PDGFRA, PDGFR2, RHEPDGFRA	PDGFRA	Increased expression	Transcriptome	Epithelial ovarian cancer (EOC)	480		Gene expression analysis using datasets such as OV_GSE118828	plays a critical role in the tumor stroma and is involved in tumorigenesis through its genetic alterations, such as CNV, which is positively correlated with mRNA levels in certain cancers like glioblastoma multiforme (GBM)	yes
36032075	Protein expression levels	P09619	PDGFRB, PDGFR, PDGFR1	PDGFRB	Increased expression	Transcriptome	Epithelial ovarian cancer (EOC)	480		Gene expression analysis using datasets such as OV_GSE118828	contributes to the functional diversity of CAFs within the tumor microenvironment (TME)	yes
36032075	Protein expression levels	P04216	THY1	THY1	Increased expression	Transcriptome	Epithelial ovarian cancer (EOC)	480		Gene expression analysis using datasets such as OV_GSE118828	significantly upregulated in cancer stroma compared to normal stroma, indicating its role in the tumor-promoting behavior of CAFs	yes
36032075	Protein expression levels	Q86YL7	PDPN, GP36, PSEC0003, PSEC0025	PDPN	Increased expression	Transcriptome	Epithelial ovarian cancer (EOC)	480		Gene expression analysis using datasets such as OV_GSE118828	positively correlated with mRNA levels in several tumor types, suggesting its involvement in tumorigenesis	yes
36032075	Protein expression levels	Q12884	FAP	FAP	Increased expression	Transcriptome	Epithelial ovarian cancer (EOC)	480		Gene expression analysis using datasets such as OV_GSE118828	involved in the tumor-promoting profile of CAFs and may serve as a potential target for epigenetic regulation	yes
36032075	Protein expression levels	P02452	COL1A1	COL1A1	Increased expression	Transcriptome	Epithelial ovarian cancer (EOC)	480		Gene expression analysis using datasets such as OV_GSE118828	has a high mutation rate in certain cancers, such as skin cutaneous melanoma, indicating its role in cancer progression	yes
36528667	mutations in genes	P01116	KRAS	GTPase KRas	Recurrent Mutations	Genome	LGSOC	37	DNA extraction, library preparation, and targeted sequencing, Whole‑genome sequencing, WGS data analysis and somatic mutation detection, Identification of somatic variants from targeted sequencing, Copy number variant detection, RNAseq analysis and identification of differentially expressed genes, Specimen preparation and tandem mass spectrometry proteomics	Whole-Genome Sequencing (WGS), Targeted Sequencing		yes
37091785	TP53	P04637	TP53	Tumor protein p53, Mucin-16,4, MHC class II transactivator, Nuclear receptor corepressor 2	Mutations, high expression	Genome/Transcriptome	High-grade serous ovarian cancer (HGSOC)	10 tumor samples, 2 normal	RNA-Seq		Unique mutations of the Indian cohort.	yes
37091785	MUC16	P04637	MUC16	Tumor protein p53, Mucin-16,4, MHC class II transactivator, Nuclear receptor corepressor 2	Mutations, high expression	Genome/Transcriptome	High-grade serous ovarian cancer (HGSOC)	10 tumor samples, 2 normal	RNA-Seq		Unique mutations of the Indian cohort.	yes
37091785	MUC4	P04637	MUC4	Tumor protein p53, Mucin-16,4, MHC class II transactivator, Nuclear receptor corepressor 2	Mutations, high expression	Genome/Transcriptome	High-grade serous ovarian cancer (HGSOC)	10 tumor samples, 2 normal	RNA-Seq		Unique mutations of the Indian cohort.	yes
37091785	CIITA	P04637	CIITA	Tumor protein p53, Mucin-16,4, MHC class II transactivator, Nuclear receptor corepressor 2	Mutations, high expression	Genome/Transcriptome	High-grade serous ovarian cancer (HGSOC)	10 tumor samples, 2 normal	RNA-Seq		Unique mutations of the Indian cohort.	yes
37091785	NCOR2	P04637	NCOR2	Tumor protein p53, Mucin-16,4, MHC class II transactivator, Nuclear receptor corepressor 2	Mutations, high expression	Genome/Transcriptome	High-grade serous ovarian cancer (HGSOC)	10 tumor samples, 2 normal	RNA-Seq		Unique mutations of the Indian cohort.	yes
37110218	GLUT1	P11166	GLUT1	Glucose transporter 1	Overexpression	Proteome	Ovarian cancer	>1400 (TCGA, others)	metabolic pathways		Key gene for prognosis and response to therapy.	yes
37110218	HK2	P52789	HK2	Hexokinase-2	Overexpression	Proteome	Ovarian cancer	>1400 (TCGA, others)	metabolic pathways			yes
37110218	PFK	P08237	PFK	Phosphofructokinase-1	Overexpression	Proteome	Ovarian cancer	>1400 (TCGA, others)	metabolic pathways			yes
37110218	LDHA	P00338	LDHA	Lactate dehydrogenase A	Overexpression	Proteome	Ovarian cancer	>1400 (TCGA, others)	metabolic pathways			yes
37110218	CS	O75390	CS	Citrate synthase	Overexpression	Proteome	Ovarian cancer	>1400 (TCGA, others)	metabolic pathways			yes
37110218	CD36	P16671	CD36	Fatty acid translocase	Overexpression	Proteome	Ovarian cancer	>1400 (TCGA, others)	metabolic pathways			yes
37110218	FABP4	P15090	FABP4	Fatty acid-binding protein 4	Overexpression	Proteome	Ovarian cancer	>1400 (TCGA, others)	metabolic pathways			yes
37110218	FADS2	O95864	FADS2	Fatty acid desaturase 2	Overexpression	Proteome	Ovarian cancer	>1400 (TCGA, others)	metabolic pathways			yes
38240090	TP53 (mutation)	P04637	TP53	Tumor protein p53	Mutation	Genome	Ovarian cancer	N/A	Genetic sequencing	Whole-genome sequencing	Key mutation in high-grade serous OC	yes
38240090	CCNE1 (amplification)	P24864	CCNE1	Cyclin E1	Amplification	Genome	Ovarian cancer	N/A	RNA-seq, copy number analysis	qPCR, FISH	Linked to aggressive tumor growth	yes
38240090	PIK3CA (mutation)	P42336	PIK3CA	Phosphatidylinositol-4,5-bisphosphate 3-kinase catalytic subunit alpha	Mutation	Genome	Ovarian cancer	N/A	NGS, PCR	Sanger sequencing	Driver mutation in endometrioid OC	yes
38240090	KRAS (mutation)	P01116	KRAS	GTPase KRas	Mutation	Genome	Ovarian cancer	N/A	NGS, PCR	Sanger sequencing	Found in low-grade serous OC	yes
38240090	BRCA1 (mutation)	P38398	BRCA1	Breast cancer type 1 susceptibility protein	Mutation	Genome	Ovarian cancer	N/A	NGS, PCR	Sanger sequencing	DNA repair defect, linked to PARP inhibitors	yes
38240090	BRCA2 (mutation)	P51587	BRCA2	Breast cancer type 2 susceptibility protein	Mutation	Genome	Ovarian cancer	N/A	NGS, PCR	Sanger sequencing	DNA repair defect, linked to PARP inhibitors	yes
38303441	CXCL9 (expression, presumably increased)	Q07325	CXCL9	CXC motif chemokine 9	Elevated expression	Transcriptome	High-grade serous ovarian cancer (HGSOC)	325	MDCADON (Multimodal Neural Network + MACODN)	The marker was selected using RLASSO and then confirmed by deep analysis (multimodal DNN and MACODN correlation module)	Associated with better prognosis in patients with HGSOC (based on literature data).	yes
38303441	CXCL14 (expression, increase)	O95715	CXCL14	CXC motif chemokine 14	High expression	Transcriptome	High-grade serous ovarian cancer (HGSOC)	325	MDCADON (Multimodal Neural Network + MACODN)	The marker was selected using RLASSO and then confirmed by deep analysis taking into account multi-omics data	In patients with increased expression, it is associated with an unfavorable prognosis.	yes
38439970	MRPS22	P82650	10	Nucleoside diphosphate kinase B (NDK B) (NDP kinase B) (EC 2.7.4.6) (C-myc purine-binding transcription factor PUF) (Histidine protein kinase NDKB) (EC 2.7.13.3) (nm23-H2)	Differential expression	Proteome	High-grade serous ovarian cancer (HGSOC)	150+ HGSOC	LC-MS/MS	Deconvolution tools	Analysis of cell mixture.	yes
38439970	MSH2	P43246	22	Solute carrier family 35 member F6 (ANT2-binding protein) (ANT2BP) (Transport and Golgi organization 9 homolog)	Differential expression	Proteome	High-grade serous ovarian cancer (HGSOC)	150+ HGSOC	LC-MS/MS	Deconvolution tools	Analysis of cell mixture.	yes
38439970	TSPYL5	Q86VY4	25	Threonine--tRNA ligase, mitochondrial (EC 6.1.1.3) (Threonyl-tRNA synthetase) (ThrRS) (Threonyl-tRNA synthetase-like 1)	Differential expression	Proteome	High-grade serous ovarian cancer (HGSOC)	150+ HGSOC	LC-MS/MS	Deconvolution tools	Analysis of cell mixture.	yes
38468343	IDO1 (increase)	P14902	IDO1	Indoleamine 2,3-dioxygenase 1	Level up in EVs	Proteome	Ovarian cancer stage	195 (EVs, tissue) (115+80)	LC-MS/MS	Proteomic analysis, metabolomics	Potential marker for immunotherapy.	yes
38473208	detected simultaneously by specific antibodies on a single tissue section	P20702	ITGAX	Integrin alpha-X	Increased expression in specific tissue areas.	Proteome	High-grade serous ovarian cancer (HGSOC)	1	Multiplex Sequential Immunofluorescence	Multiplex Sequential Immunofluorescence	Detected in stromal regions	yes
38473208	detected simultaneously by specific antibodies on a single tissue section	Q495A1	TIGIT	T-cell immunoreceptor with Ig and ITIM domains	Increased expression in specific tissue areas.	Proteome	High-grade serous ovarian cancer (HGSOC)	1	Multiplex Sequential Immunofluorescence	Multiplex Sequential Immunofluorescence	Identifies blood vessels	yes
38473208	detected simultaneously by specific antibodies on a single tissue section	Q86VB7	CD163	Scavenger receptor cysteine-rich type 1 protein M130	Increased expression in specific tissue areas.	Proteome	High-grade serous ovarian cancer (HGSOC)	1	Multiplex Sequential Immunofluorescence	Multiplex Sequential Immunofluorescence	Marks T-cells	yes
38473208	detected simultaneously by specific antibodies on a single tissue section	P08575	PTPRC	Receptor-type tyrosine-protein phosphatase C	Increased expression in specific tissue areas.	Proteome	High-grade serous ovarian cancer (HGSOC)	1	Multiplex Sequential Immunofluorescence	Multiplex Sequential Immunofluorescence	Marks NK cells	yes
38473208	detected simultaneously by specific antibodies on a single tissue section	Q15063	POSTN, OSF2	Periostin	Increased expression in specific tissue areas.	Proteome	High-grade serous ovarian cancer (HGSOC)	1	Multiplex Sequential Immunofluorescence	Multiplex Sequential Immunofluorescence	Identifies stromal regions	yes
38473208	detected simultaneously by specific antibodies on a single tissue section	P02452	COL1A1	Collagen alpha-1(I) chain	Increased expression in specific tissue areas.	Proteome	High-grade serous ovarian cancer (HGSOC)	1	Multiplex Sequential Immunofluorescence	Multiplex Sequential Immunofluorescence		yes
38473208	detected simultaneously by specific antibodies on a single tissue section	P20138	CD33	Myeloid cell surface antigen CD33	Increased expression in specific tissue areas.	Proteome	High-grade serous ovarian cancer (HGSOC)	1	Multiplex Sequential Immunofluorescence	Multiplex Sequential Immunofluorescence		yes
38473208	detected simultaneously by specific antibodies on a single tissue section	P10144	GZMB	Granzyme B	Increased expression in specific tissue areas.	Proteome	High-grade serous ovarian cancer (HGSOC)	1	Multiplex Sequential Immunofluorescence	Multiplex Sequential Immunofluorescence		yes
38473208	detected simultaneously by specific antibodies on a single tissue section	P08575	PTPRC	Receptor-type tyrosine-protein phosphatase C	Increased expression in specific tissue areas.	Proteome	High-grade serous ovarian cancer (HGSOC)	1	Multiplex Sequential Immunofluorescence	Multiplex Sequential Immunofluorescence		yes
38566518	WFDC2 (HE4) (increase)	Q14508	WFDC2	WAP four-disulfide core domain protein 2	Synergistically induced by IL-17A and TNF	Proteome	Ovarian Cancer (OC)	ascites samples, 20 matched plasma samples from OC patients, 10 plasma samples from healthy donors	Affinity proteomics (SOMAscan)	SOMAscan assay, association with relapse-free survival analyzed		yes
38723632	CDC20B	Q86Y33	CDC20B	Cell division cycle protein 20 homolog B	SNP	Genome/Transcriptome	NMOC	25981 EOC cases and 105724 controls of European origin	GWAS and TWAS			yes
38723632	PAX8	Q06710	PAX8	Paired box protein Pax-8	SNP	Genome/Transcriptome	HGSOC	25981 EOC cases and 105724 controls of European origin	GWAS and TWAS			yes
38723632	TERT	O14746	TERT	Telomerase reverse transcriptase (EC 2.7.7.49) (HEST2) (Telomerase catalytic subunit) (Telomerase-associated protein 2) (TP2)	SNP	Genome/Transcriptome	HGSOC	25981 EOC cases and 105724 controls of European origin	GWAS and TWAS			yes
38723632	CASC1	Q6TDU7	CASC1	Dynein axonemal intermediate chain 7 (Cancer susceptibility candidate gene 1 protein) (Protein CASC1) (Cilia and flagella associated protein 94) (Lung adenoma susceptibility 1-like protein) (Protein phosphatase 1 regulatory subunit 54)	SNP	Genome/Transcriptome	MOC	25981 EOC cases and 105724 controls of European origin	GWAS and TWAS			yes
38723632	RSPO1	Q2MKA7	RSPO1	R-spondin-1 (Roof plate-specific spondin-1) (hRspo1)	SNP	Genome/Transcriptome	HGSOC	25981 EOC cases and 105724 controls of European origin	GWAS and TWAS			yes
38723632	MRPS22	P82650	MRPS22	Small ribosomal subunit protein mS22 (28S ribosomal protein S22, mitochondrial) (MRP-S22) (S22mt)	SNP	Genome/Transcriptome	MOC	25981 EOC cases and 105724 controls of European origin	GWAS and TWAS			yes
38723632	MYC	P01106	MYC	Myc proto-oncogene protein (Class E basic helix-loop-helix protein 39) (bHLHe39) (Proto-oncogene c-Myc) (Transcription factor p64)	SNP	Genome/Transcriptome	NMOC	25981 EOC cases and 105724 controls of European origin	GWAS and TWAS			yes
38723632	ABO	P16442	ABO	Histo-blood group ABO system transferase (Fucosylglycoprotein 3-alpha-galactosyltransferase) (Fucosylglycoprotein alpha-N-acetylgalactosaminyltransferase) (Glycoprotein-fucosylgalactoside alpha-N-acetylgalactosaminyltransferase) (EC 2.4.1.40) (Glycoprotein-fucosylgalactoside alpha-galactosyltransferase) (EC 2.4.1.37) (Histo-blood group A transferase) (A transferase) (Histo-blood group B transfera…	SNP	Genome/Transcriptome	NMOC	25981 EOC cases and 105724 controls of European origin	GWAS and TWAS			yes
38723632	SKAP1	Q86WV1	SKAP1	Src kinase-associated phosphoprotein 1 (Src family-associated phosphoprotein 1) (Src kinase-associated phosphoprotein of 55 kDa) (SKAP-55) (pp55)	SNP	Genome/Transcriptome	NMOC	25981 EOC cases and 105724 controls of European origin	GWAS and TWAS			yes
38723632	MUC1	P15941	MUC1	Mucin-1 (MUC-1) (Breast carcinoma-associated antigen DF3) (Cancer antigen 15-3) (CA 15-3) (Carcinoma-associated mucin) (Episialin) (H23AG) (Krebs von den Lungen-6) (KL-6) (PEMT) (Peanut-reactive urinary mucin) (PUM) (Polymorphic epithelial mucin) (PEM) (Tumor-associated epithelial membrane antigen) (EMA) (Tumor-associated mucin) (CD antigen CD227) [Cleaved into: Mucin-1 subunit alpha (MUC1-NT) (M…	SNP	Genome/Transcriptome	HGSOC	25981 EOC cases and 105724 controls of European origin	GWAS and TWAS			yes
38723632	TNN	Q9UQP3	TNN	Tenascin-N (TN-N) (Tenascin-W) (TN-W)	SNP	Genome/Transcriptome	NMOC	25981 EOC cases and 105724 controls of European origin	GWAS and TWAS			yes
38723632	GSK3B	P49841	GSK3B	Glycogen synthase kinase-3 beta (GSK-3 beta) (EC 2.7.11.26) (Serine/threonine-protein kinase GSK3B) (EC 2.7.11.1)	SNP	Genome/Transcriptome	LGSOC	25981 EOC cases and 105724 controls of European origin	GWAS and TWAS			yes
39600695	PRSS16	Q9NQE7	PRSS16	Thymus-specific serine protease	(downregulation) Oncogenic marker in tissues and cell lines. Has tumor suppressor activity	Transcriptome	High-grade serous ovarian cancer (HGSOC)	342 patients (TCGA)	RNA-seq, Clustering, DEGs,	RNA-seq, scRNA-seq	It is one of 6 genes associated with cuproptosis and serves as ongenic markers in ovarian cancer tissues and cell lines.	yes
39600695	CXCL11	O14625	CXCL11	CXC motif chemokine 11	(downregulation) Oncogenic marker in tissues and cell lines. Is a ligand of specific atypical chemokine receptors.	Transcriptome	High-grade serous ovarian cancer (HGSOC)	342 patients (TCGA)	RNA-seq, Clustering, DEGs,	RNA-seq, scRNA-seq	It is one of 6 genes associated with cuproptosis and serves as ongenic markers in ovarian cancer tissues and cell lines.	yes
21720365	Significantly mutated genes	P04637	TP53	Cellular tumor antigen p53 (Antigen NY-CO-13) (Phosphoprotein p53) (Tumor suppressor p53)	Number of Mutations	Genome	high-grade serous ovarian cancer	489	The Cancer Genome Atlas (TCGA) project has analyzed mRNA expression, miRNA expression, promoter methylation, and DNA copy number		113 significant focal DNA copy number aberrations; and promoter methylation events involving 168 genes. Analyzes delineated four ovarian cancer transcriptional subtypes, three miRNA subtypes, four promoter methylation subtypes, a transcriptional signature associated with survival duration and shed new light on the impact on survival of tumors with BRCA1/2 and CCNE1 aberrations	yes
21720365	Significantly mutated genes	P06400	RB1	Retinoblastoma-associated protein (p105-Rb) (p110-RB1) (pRb) (Rb) (pp110)	Number of Mutations	Genome	high-grade serous ovarian cancer	489	The Cancer Genome Atlas (TCGA) project has analyzed mRNA expression, miRNA expression, promoter methylation, and DNA copy number			yes
21720365	Significantly mutated genes	P21359	NF1	Neurofibromin (Neurofibromatosis-related protein NF-1) [Cleaved into: Neurofibromin truncated]	Number of Mutations	Genome	high-grade serous ovarian cancer	489	The Cancer Genome Atlas (TCGA) project has analyzed mRNA expression, miRNA expression, promoter methylation, and DNA copy number			yes
21720365	Significantly mutated genes	P38398	BRCA1	Breast cancer type 1 susceptibility protein (EC 2.3.2.27) (RING finger protein 53) (RING-type E3 ubiquitin transferase BRCA1)	Number of Mutations	Genome	high-grade serous ovarian cancer	489	The Cancer Genome Atlas (TCGA) project has analyzed mRNA expression, miRNA expression, promoter methylation, and DNA copy number			yes
21720365	Significantly mutated genes	P51587	BRCA2	Breast cancer type 2 susceptibility protein (Fanconi anemia group D1 protein)	Number of Mutations	Genome	high-grade serous ovarian cancer	489	The Cancer Genome Atlas (TCGA) project has analyzed mRNA expression, miRNA expression, promoter methylation, and DNA copy number			yes
21720365	Significantly mutated genes	Q8TDW7	FAT3	Protocadherin Fat 3 (hFat3) (Cadherin family member 15) (FAT tumor suppressor homolog 3)	Number of Mutations	Genome	high-grade serous ovarian cancer	489	The Cancer Genome Atlas (TCGA) project has analyzed mRNA expression, miRNA expression, promoter methylation, and DNA copy number			yes
27819677	resistance to platinum therapy*	P16220	CREB1	Cyclic AMP-responsive element-binding protein 1	inhibition of CREB1 phosphorylation potently sensitized resistant cells to platinum therapy	Transcriptome	high-grade serous ovarian cancer	357	InFlo, a novel systems biology approach for characterizing complex biological processes using a unique multidimensional framework integrating transcriptomic, genomic and/or epigenomic profiles for any given cancer sample.			yes
34631583	overexpressed in cancerous tissues	O75556	SCGB2A1	Mammaglobin-B	High expression	Genome	Ovarian cancer	N/A,Tissues	N/A	DNA microarray		yes
34631583	overexpressed in cancerous tissues	Q08050	FOXM1	Forkhead box protein M1	High expression	Genome	Ovarian cancer	N/A,Tissues	N/A	DNA microarray		yes
34631583	overexpressed in cancerous tissues	Q9UBE8	NLK	Serine/threonine-protein kinase NLK	High expression	Genome	Ovarian cancer	N/A,Tissues	N/A	DNA microarray		yes
34631583	overexpressed in cancerous tissues	P21860	ErbB-3	Receptor tyrosine-protein kinase erbB-3	High expression	Genome	Ovarian cancer	N/A,Tissues	N/A	DNA microarray		yes
34631583	overexpressed in cancerous tissues	P12107	COL11A1	Collagen alpha-1(XI) chain	High expression	Genome	Ovarian cancer	N/A,Tissues	N/A	DNA microarray		yes
34631583	overexpressed in cancerous tissues	P48740	MASP1/3	Mannan-binding lectin serine protease 1	High expression	Genome	Ovarian cancer	N/A,Tissues	N/A	DNA microarray		yes
34631583	overexpressed in cancerous tissues	P18065	IGFBP2	Insulin-like growth factor-binding protein 2	High expression	Genome	Ovarian cancer	N/A,Tissues	N/A	DNA microarray		yes
34631583	overexpressed in cancerous tissues	P05156	CFI	Complement factor I	High expression	Genome	Ovarian cancer	N/A,Tissues	N/A	DNA microarray		yes
34631583	overexpressed in cancerous tissues	P14780	MMP9	Matrix metalloproteinase-9	High expression	Genome	Ovarian cancer	N/A,Tissues	N/A	DNA microarray		yes
34631583	overexpressed in cancerous tissues	P43121	MCAM	Cell surface glycoprotein MUC18	High expression	Genome	Ovarian cancer	N/A,Tissues	N/A	DNA microarray		yes
34631583	overexpressed in cancerous tissues	P42224	STAT1	Signal transducer and activator of transcription 1-alpha/beta	High expression	Genome	Ovarian cancer	N/A,Tissues	N/A	DNA microarray		yes
34631583	overexpressed in cancerous tissues	P02778	CXCL10	C-X-C motif chemokine 10	High expression	Genome	Ovarian cancer	N/A,Tissues	N/A	DNA microarray		yes
34631583	overexpressed in cancerous tissues	P16220	CREB1	Cyclic AMP-responsive element-binding protein 1	High expression	Genome	Ovarian cancer	N/A,Tissues	N/A	DNA microarray		yes
34631583	overexpressed in cancerous tissues	P23528	CFL1	Cofilin-1	High expression	Genome	Ovarian cancer	N/A,Tissues	N/A	DNA microarray		yes
34631583	overexpressed in cancerous tissues	Q9NS23	RASSF1	Ras association domain-containing protein 1	High expression	Genome	Ovarian cancer	N/A,Tissues	N/A	DNA microarray		yes
34631583	overexpressed in cancerous tissues	Q13761	RUNX3	Runt-related transcription factor 3	High expression	Genome	Ovarian cancer	N/A,Tissues	N/A	DNA microarray		yes
34631583	overexpressed in cancerous tissues	Q7Z7J9	CAMK2N1	Calcium/calmodulin-dependent protein kinase II inhibitor 1[...]	High expression	Genome	Ovarian cancer	N/A,Tissues	N/A	DNA microarray		yes
34631583	overexpressed in cancerous tissues	Q15063	POSTN	Periostin	High expression	Proteome	Ovarian cancer	N/A,Tissues	N/A	MS		yes
34631583	overexpressed in cancerous tissues	P35442	THBS2	Thrombospondin-2	High expression	Proteome	Ovarian cancer	N/A,Tissues	N/A	MS		yes
34631583	overexpressed in cancerous tissues	P02787	TF	Serotransferrin	High expression	Proteome	Ovarian cancer	N/A,Serum	N/A	iTRAQ, MS		yes
34631583	overexpressed in cancerous tissues	P02768	ALB	Albumin	High expression	Proteome	Ovarian cancer	N/A,Serum	N/A	iTRAQ, MS		yes
34631583	overexpressed in cancerous tissues	P02741	CRP	C-reactive protein	High expression	Proteome	Ovarian cancer	N/A,Serum	N/A	iTRAQ, MS		yes
34631583	overexpressed in cancerous tissues	P0DJI8	SAA1	Serum amyloid A-1 protein	High expression	Proteome	Ovarian cancer	N/A,Serum	N/A	iTRAQ, MS		yes
34631583	overexpressed in cancerous tissues	P01009	AAT	Alpha-1-antitrypsin	High expression	Proteome	Ovarian cancer	N/A,Tissues	N/A	LC-MS		yes
34631583	overexpressed in cancerous tissues	P15090	FABP4	Fatty acid-binding protein, adipocyte	High expression	Proteome	Ovarian cancer	N/A,Tissues	N/A	LC-MS		yes
34631583	overexpressed in cancerous tissues	P09619	PDGFRb	Platelet-derived growth factor receptor beta	High expression	Proteome	Ovarian cancer	N/A,Tissues	N/A	RPPA		yes
34631583	overexpressed in cancerous tissues	P00738	HP	Haptoglobin	High expression	Proteome	Ovarian cancer	N/A,Serum	N/A	2-DE, MALDI-TOF-MS		yes
34631583	overexpressed in cancerous tissues	P02766	TTR	Transthyretin	High expression	Proteome	Ovarian cancer	N/A,Serum	N/A	2-DE, MALDI-TOF-MS		yes
34631583	overexpressed in cancerous tissues	P10909	CLU	Clusterin	High expression	Proteome	Ovarian cancer	N/A,Serum	N/A	2-DE, MALDI-TOF-MS		yes
34631583	overexpressed in cancerous tissues	P06733	ENOA	Alpha-enolase	High expression	Proteome	Ovarian cancer	N/A,Tissues	N/A	2-DE		yes
34631583	overexpressed in cancerous tissues	P02647	APOA1	Apolipoprotein A-I	High expression	Proteome	Ovarian cancer	N/A,Tissues	N/A	2-DE		yes
34631583	overexpressed in cancerous tissues	P04083	ANXA	Annexin A1	High expression	Proteome	Ovarian cancer	N/A,Tissues	N/A	2-DE		yes
21720365	list of the 168 candidate epigenetically silenced genes	O14520	AQP9	Aquaporin-7 (AQP-7) (Aquaglyceroporin-7) (Aquaporin adipose) (AQPap) (Aquaporin-7-like)	epigenetically silenced gene	Genome/transcriptome	High-grade serous ovarian cancer (HGSOC)	489	The Cancer Genome Atlas (TCGA) project has analyzed mRNA expression, miRNA expression, promoter methylation, and DNA copy number
21720365	therapeutic targets (gene included in significant regions that have approved or experimental therapeutic compounds)	O14793	MSTN	Growth/differentiation factor 8 (GDF-8) (Myostatin)	N/A	Genome/transcriptome	High-grade serous ovarian cancer (HGSOC)	489	The Cancer Genome Atlas (TCGA) project has analyzed mRNA expression, miRNA expression, promoter methylation, and DNA copy number
21720365	list of the 168 candidate epigenetically silenced genes	O15041	SEMA3E	Semaphorin-3E	epigenetically silenced gene	Genome/transcriptome	High-grade serous ovarian cancer (HGSOC)	489	The Cancer Genome Atlas (TCGA) project has analyzed mRNA expression, miRNA expression, promoter methylation, and DNA copy number
21720365	list of the 168 candidate epigenetically silenced genes	O15375	SLC16A5	Monocarboxylate transporter 6 (MCT 6) (Monocarboxylate transporter 5) (MCT 5) (Solute carrier family 16 member 5)	epigenetically silenced gene	Genome/transcriptome	High-grade serous ovarian cancer (HGSOC)	489	The Cancer Genome Atlas (TCGA) project has analyzed mRNA expression, miRNA expression, promoter methylation, and DNA copy number
21720365	list of the 168 candidate epigenetically silenced genes	O43315	AQP9	Aquaporin-9 (AQP-9) (Aquaglyceroporin-9) (Small solute channel 1)	epigenetically silenced gene	Genome/transcriptome	High-grade serous ovarian cancer (HGSOC)	489	The Cancer Genome Atlas (TCGA) project has analyzed mRNA expression, miRNA expression, promoter methylation, and DNA copy number
21720365	list of the 168 candidate epigenetically silenced genes	O60356	NUPR1	Nuclear protein 1 (Candidate of metastasis 1) (Protein p8)	epigenetically silenced gene	Genome/transcriptome	High-grade serous ovarian cancer (HGSOC)	489	The Cancer Genome Atlas (TCGA) project has analyzed mRNA expression, miRNA expression, promoter methylation, and DNA copy number
21720365	list of the 168 candidate epigenetically silenced genes	O75309	CDH16	Cadherin-16 (Kidney-specific cadherin) (Ksp-cadherin)	epigenetically silenced gene	Genome/transcriptome	High-grade serous ovarian cancer (HGSOC)	489	The Cancer Genome Atlas (TCGA) project has analyzed mRNA expression, miRNA expression, promoter methylation, and DNA copy number
21720365	list of the 168 candidate epigenetically silenced genes	O75592	PAM	E3 ubiquitin-protein ligase MYCBP2 (EC 2.3.2.33) (Myc-binding protein 2) (Protein associated with Myc)	epigenetically silenced gene	Genome/transcriptome	High-grade serous ovarian cancer (HGSOC)	489	The Cancer Genome Atlas (TCGA) project has analyzed mRNA expression, miRNA expression, promoter methylation, and DNA copy number
21720365	list of the 168 candidate epigenetically silenced genes	O75602	SPAG6	Sperm-associated antigen 6 (Protein PF16 homolog) (Repro-SA-1) (Sperm flagellar protein)	epigenetically silenced gene	Genome/transcriptome	High-grade serous ovarian cancer (HGSOC)	489	The Cancer Genome Atlas (TCGA) project has analyzed mRNA expression, miRNA expression, promoter methylation, and DNA copy number
21720365	list of the 168 candidate epigenetically silenced genes	O95153	RBP1	Peripheral-type benzodiazepine receptor-associated protein 1 (PRAX-1) (Peripheral benzodiazepine receptor-interacting protein) (PBR-IP) (RIMS-binding protein 1) (RIM-BP1) (TSPO-associated protein 1)	epigenetically silenced gene	Genome/transcriptome	High-grade serous ovarian cancer (HGSOC)	489	The Cancer Genome Atlas (TCGA) project has analyzed mRNA expression, miRNA expression, promoter methylation, and DNA copy number
21720365	list of the 168 candidate epigenetically silenced genes	O95183	VAMP5	Vesicle-associated membrane protein 5 (VAMP-5) (Myobrevin)	epigenetically silenced gene	Genome/transcriptome	High-grade serous ovarian cancer (HGSOC)	489	The Cancer Genome Atlas (TCGA) project has analyzed mRNA expression, miRNA expression, promoter methylation, and DNA copy number
21720365	list of the 168 candidate epigenetically silenced genes	O95395	GCNT3	Beta-1,3-galactosyl-O-glycosyl-glycoprotein beta-1,6-N-acetylglucosaminyltransferase 3 (EC 2.4.1.102) (EC 2.4.1.148) (EC 2.4.1.150) (C2GnT-mucin type) (C2GnT-M) (hC2GnT-M) (Core 2/core 4 beta-1,6-N-acetylglucosaminyltransferase) (C2/4GnT)	epigenetically silenced gene	Genome/transcriptome	High-grade serous ovarian cancer (HGSOC)	489	The Cancer Genome Atlas (TCGA) project has analyzed mRNA expression, miRNA expression, promoter methylation, and DNA copy number
21720365	list of the 168 candidate epigenetically silenced genes	O95498	VNN2	Pantetheine hydrolase VNN2 (EC 3.5.1.92) (Glycosylphosphatidyl inositol-anchored protein GPI-80) (Protein FOAP-4) (Vascular non-inflammatory molecule 2) (Vanin-2)	epigenetically silenced gene	Genome/transcriptome	High-grade serous ovarian cancer (HGSOC)	489	The Cancer Genome Atlas (TCGA) project has analyzed mRNA expression, miRNA expression, promoter methylation, and DNA copy number
21720365	list of the 168 candidate epigenetically silenced genes	O95841	ANGPTL1	Angiopoietin-related protein 1 (Angiopoietin-3) (ANG-3) (Angiopoietin-like protein 1)	epigenetically silenced gene	Genome/transcriptome	High-grade serous ovarian cancer (HGSOC)	489	The Cancer Genome Atlas (TCGA) project has analyzed mRNA expression, miRNA expression, promoter methylation, and DNA copy number
21720365	list of the 168 candidate epigenetically silenced genes	O95931	CBX7	Chromobox protein homolog 7	epigenetically silenced gene	Genome/transcriptome	High-grade serous ovarian cancer (HGSOC)	489	The Cancer Genome Atlas (TCGA) project has analyzed mRNA expression, miRNA expression, promoter methylation, and DNA copy number
21720365	list of the 168 candidate epigenetically silenced genes	P00750	PLAT	Tissue-type plasminogen activator (t-PA) (t-plasminogen activator) (tPA) (EC 3.4.21.68) (Alteplase) (Reteplase) [Cleaved into: Tissue-type plasminogen activator chain A; Tissue-type plasminogen activator chain B]	epigenetically silenced gene	Genome/transcriptome	High-grade serous ovarian cancer (HGSOC)	489	The Cancer Genome Atlas (TCGA) project has analyzed mRNA expression, miRNA expression, promoter methylation, and DNA copy number
21720365	list of the 168 candidate epigenetically silenced genes	P01011	SERPINA3	Alpha-1-antichymotrypsin (ACT) (Cell growth-inhibiting gene 24/25 protein) (Serpin A3) [Cleaved into: Alpha-1-antichymotrypsin His-Pro-less]	epigenetically silenced gene	Genome/transcriptome	High-grade serous ovarian cancer (HGSOC)	489	The Cancer Genome Atlas (TCGA) project has analyzed mRNA expression, miRNA expression, promoter methylation, and DNA copy number
21720365	list of the 168 candidate epigenetically silenced genes	P01019	AGT	Angiotensinogen (Serpin A8) [Cleaved into: Angiotensin-1 (Angiotensin 1-10) (Angiotensin I) (Ang I); Angiotensin-2 (Angiotensin 1-8) (Angiotensin II) (Ang II); Angiotensin-3 (Angiotensin 2-8) (Angiotensin III) (Ang III) (Des-Asp[1]-angiotensin II); Angiotensin-4 (Angiotensin 3-8) (Angiotensin IV) (Ang IV); Angiotensin 1-9; Angiotensin 1-7; Angiotensin 1-5; Angiotensin 1-4]	epigenetically silenced gene	Genome/transcriptome	High-grade serous ovarian cancer (HGSOC)	489	The Cancer Genome Atlas (TCGA) project has analyzed mRNA expression, miRNA expression, promoter methylation, and DNA copy number
21720365	list of the 168 candidate epigenetically silenced genes	P02511	CRYAB	Alpha-crystallin B chain (Alpha(B)-crystallin) (Heat shock protein beta-5) (HspB5) (Heat shock protein family B member 5) (Renal carcinoma antigen NY-REN-27) (Rosenthal fiber component)	epigenetically silenced gene	Genome/transcriptome	High-grade serous ovarian cancer (HGSOC)	489	The Cancer Genome Atlas (TCGA) project has analyzed mRNA expression, miRNA expression, promoter methylation, and DNA copy number
21720365	list of the 168 candidate epigenetically silenced genes	P04732	MT1E	Metallothionein-1E (MT-1E) (Metallothionein-IE) (MT-IE)	epigenetically silenced gene	Genome/transcriptome	High-grade serous ovarian cancer (HGSOC)	489	The Cancer Genome Atlas (TCGA) project has analyzed mRNA expression, miRNA expression, promoter methylation, and DNA copy number
21720365	list of the 168 candidate epigenetically silenced genes	P04921	GYPC	Glycophorin-C (Glycoconnectin) (Glycophorin-D) (GPD) (Glycoprotein beta) (PAS-2') (Sialoglycoprotein D) (CD antigen CD236)	epigenetically silenced gene	Genome/transcriptome	High-grade serous ovarian cancer (HGSOC)	489	The Cancer Genome Atlas (TCGA) project has analyzed mRNA expression, miRNA expression, promoter methylation, and DNA copy number
21720365	list of the 168 candidate epigenetically silenced genes	P05019	IGF1	Insulin-like growth factor 1 (Insulin-like growth factor I) (IGF-I) (Mechano growth factor) (MGF) (Somatomedin-C)	epigenetically silenced gene	Genome/transcriptome	High-grade serous ovarian cancer (HGSOC)	489	The Cancer Genome Atlas (TCGA) project has analyzed mRNA expression, miRNA expression, promoter methylation, and DNA copy number
21720365	list of the 168 candidate epigenetically silenced genes	P05155	SERPING1	Plasma protease C1 inhibitor (C1 Inh) (C1Inh) (C1 esterase inhibitor) (C1-inhibiting factor) (Serpin G1)	epigenetically silenced gene	Genome/transcriptome	High-grade serous ovarian cancer (HGSOC)	489	The Cancer Genome Atlas (TCGA) project has analyzed mRNA expression, miRNA expression, promoter methylation, and DNA copy number
21720365	therapeutic targets (gene included in significant regions that have approved or experimental therapeutic compounds)	P06746	POLB	DNA polymerase beta (EC 2.7.7.7) (5'-deoxyribose-phosphate lyase) (5'-dRP lyase) (EC 4.2.99.-) (AP lyase) (EC 4.2.99.18)	N/A	Genome/transcriptome	High-grade serous ovarian cancer (HGSOC)	489	The Cancer Genome Atlas (TCGA) project has analyzed mRNA expression, miRNA expression, promoter methylation, and DNA copy number
21720365	list of the 168 candidate epigenetically silenced genes	P07305	H1F0	Histone H1.0 (Histone H1') (Histone H1(0)) [Cleaved into: Histone H1.0, N-terminally processed]	epigenetically silenced gene	Genome/transcriptome	High-grade serous ovarian cancer (HGSOC)	489	The Cancer Genome Atlas (TCGA) project has analyzed mRNA expression, miRNA expression, promoter methylation, and DNA copy number
21720365	list of the 168 candidate epigenetically silenced genes	P07998	RNASE1	Ribonuclease pancreatic (EC 4.6.1.18) (HP-RNase) (RIB-1) (RNase UpI-1) (Ribonuclease 1) (RNase 1) (Ribonuclease A) (RNase A)	epigenetically silenced gene	Genome/transcriptome	High-grade serous ovarian cancer (HGSOC)	489	The Cancer Genome Atlas (TCGA) project has analyzed mRNA expression, miRNA expression, promoter methylation, and DNA copy number
21720365	therapeutic targets (gene included in significant regions that have approved or experimental therapeutic compounds)	P08069	IGF1R	Insulin-like growth factor 1 receptor (EC 2.7.10.1) (Insulin-like growth factor I receptor) (IGF-I receptor) (CD antigen CD221) [Cleaved into: Insulin-like growth factor 1 receptor alpha chain; Insulin-like growth factor 1 receptor beta chain]	N/A	Genome/transcriptome	High-grade serous ovarian cancer (HGSOC)	489	The Cancer Genome Atlas (TCGA) project has analyzed mRNA expression, miRNA expression, promoter methylation, and DNA copy number
21720365	list of the 168 candidate epigenetically silenced genes	P08133	ANXA6	Annexin A6 (67 kDa calelectrin) (Annexin VI) (Annexin-6) (Calphobindin-II) (CPB-II) (Chromobindin-20) (Lipocortin VI) (Protein III) (p68) (p70)	epigenetically silenced gene	Genome/transcriptome	High-grade serous ovarian cancer (HGSOC)	489	The Cancer Genome Atlas (TCGA) project has analyzed mRNA expression, miRNA expression, promoter methylation, and DNA copy number
21720365	therapeutic targets (gene included in significant regions that have approved or experimental therapeutic compounds)	P08238	HSP90AB1	Heat shock protein HSP 90-beta (HSP 90) (Heat shock 84 kDa) (HSP 84) (HSP84) (Heat shock protein family C member 3)	N/A	Genome/transcriptome	High-grade serous ovarian cancer (HGSOC)	489	The Cancer Genome Atlas (TCGA) project has analyzed mRNA expression, miRNA expression, promoter methylation, and DNA copy number
21720365	list of the 168 candidate epigenetically silenced genes	P08493	MGP	Matrix Gla protein (MGP) (Cell growth-inhibiting gene 36 protein)	epigenetically silenced gene	Genome/transcriptome	High-grade serous ovarian cancer (HGSOC)	489	The Cancer Genome Atlas (TCGA) project has analyzed mRNA expression, miRNA expression, promoter methylation, and DNA copy number
21720365	list of the 168 candidate epigenetically silenced genes	P09455	RBP1	Retinol-binding protein 1 (Cellular retinol-binding protein) (CRBP) (Cellular retinol-binding protein I) (CRBP-I)	epigenetically silenced gene	Genome/transcriptome	High-grade serous ovarian cancer (HGSOC)	489	The Cancer Genome Atlas (TCGA) project has analyzed mRNA expression, miRNA expression, promoter methylation, and DNA copy number
21720365	list of the 168 candidate epigenetically silenced genes	P09972	ALDOC	Fructose-bisphosphate aldolase C (EC 4.1.2.13) (Brain-type aldolase)	epigenetically silenced gene	Genome/transcriptome	High-grade serous ovarian cancer (HGSOC)	489	The Cancer Genome Atlas (TCGA) project has analyzed mRNA expression, miRNA expression, promoter methylation, and DNA copy number
21720365	list of the 168 candidate epigenetically silenced genes	P0CG47	UBB	Polyubiquitin-B [Cleaved into: Ubiquitin]	epigenetically silenced gene	Genome/transcriptome	High-grade serous ovarian cancer (HGSOC)	489	The Cancer Genome Atlas (TCGA) project has analyzed mRNA expression, miRNA expression, promoter methylation, and DNA copy number
21720365	list of the 168 candidate epigenetically silenced genes	P0CW19	LIMS3	LIM and senescent cell antigen-like-containing domain protein 3 (Particularly interesting new Cys-His protein 3) (PINCH-3)	epigenetically silenced gene	Genome/transcriptome	High-grade serous ovarian cancer (HGSOC)	489	The Cancer Genome Atlas (TCGA) project has analyzed mRNA expression, miRNA expression, promoter methylation, and DNA copy number
21720365	list of the 168 candidate epigenetically silenced genes	P0DMV8	HSPA1A	Heat shock 70 kDa protein 1A (Heat shock 70 kDa protein 1) (HSP70-1) (HSP70.1) (Heat shock protein family A member 1A)	epigenetically silenced gene	Genome/transcriptome	High-grade serous ovarian cancer (HGSOC)	489	The Cancer Genome Atlas (TCGA) project has analyzed mRNA expression, miRNA expression, promoter methylation, and DNA copy number
21720365	list of the 168 candidate epigenetically silenced genes	P13569	CFTR	Cystic fibrosis transmembrane conductance regulator (CFTR) (ATP-binding cassette sub-family C member 7) (Channel conductance-controlling ATPase) (EC 5.6.1.6) (cAMP-dependent chloride channel)	epigenetically silenced gene	Genome/transcriptome	High-grade serous ovarian cancer (HGSOC)	489	The Cancer Genome Atlas (TCGA) project has analyzed mRNA expression, miRNA expression, promoter methylation, and DNA copy number
21720365	list of the 168 candidate epigenetically silenced genes	P14652	HOXB2	Homeobox protein Hox-B2 (Homeobox protein Hox-2.8) (Homeobox protein Hox-2H) (K8)	epigenetically silenced gene	Genome/transcriptome	High-grade serous ovarian cancer (HGSOC)	489	The Cancer Genome Atlas (TCGA) project has analyzed mRNA expression, miRNA expression, promoter methylation, and DNA copy number
21720365	list of the 168 candidate epigenetically silenced genes	P19021	PAM	Peptidyl-glycine alpha-amidating monooxygenase (PAM) [Includes: Peptidylglycine alpha-hydroxylating monooxygenase (PHM) (EC 1.14.17.3); Peptidyl-alpha-hydroxyglycine alpha-amidating lyase (EC 4.3.2.5) (Peptidylamidoglycolate lyase) (PAL)]	epigenetically silenced gene	Genome/transcriptome	High-grade serous ovarian cancer (HGSOC)	489	The Cancer Genome Atlas (TCGA) project has analyzed mRNA expression, miRNA expression, promoter methylation, and DNA copy number
21720365	therapeutic targets (gene included in significant regions that have approved or experimental therapeutic compounds)	P24941	CDK2	Cyclin-dependent kinase 2 (EC 2.7.11.22) (Cell division protein kinase 2) (p33 protein kinase)	N/A	Genome/transcriptome	High-grade serous ovarian cancer (HGSOC)	489	The Cancer Genome Atlas (TCGA) project has analyzed mRNA expression, miRNA expression, promoter methylation, and DNA copy number
21720365	list of the 168 candidate epigenetically silenced genes	P25106	CXCR7	Atypical chemokine receptor 3 (CXC chemokine receptor type 7) (CXC-R7) (CXCR-7) (Chemokine orphan receptor 1) (G-protein coupled receptor 159) (G-protein coupled receptor RDC1 homolog) (RDC-1)	epigenetically silenced gene	Genome/transcriptome	High-grade serous ovarian cancer (HGSOC)	489	The Cancer Genome Atlas (TCGA) project has analyzed mRNA expression, miRNA expression, promoter methylation, and DNA copy number
21720365	list of the 168 candidate epigenetically silenced genes	P27930	IL1R2	Interleukin-1 receptor type 2 (IL-1R-2) (IL-1RT-2) (IL-1RT2) (CD121 antigen-like family member B) (CDw121b) (IL-1 type II receptor) (Interleukin-1 receptor beta) (IL-1R-beta) (Interleukin-1 receptor type II) (CD antigen CD121b) [Cleaved into: Interleukin-1 receptor type 2, membrane form (mIL-1R2) (mIL-1RII); Interleukin-1 receptor type 2, soluble form (sIL-1R2) (sIL-1RII)]	epigenetically silenced gene	Genome/transcriptome	High-grade serous ovarian cancer (HGSOC)	489	The Cancer Genome Atlas (TCGA) project has analyzed mRNA expression, miRNA expression, promoter methylation, and DNA copy number
21720365	list of the 168 candidate epigenetically silenced genes	P29374	RBP1	AT-rich interactive domain-containing protein 4A (ARID domain-containing protein 4A) (Retinoblastoma-binding protein 1) (RBBP-1)	epigenetically silenced gene	Genome/transcriptome	High-grade serous ovarian cancer (HGSOC)	489	The Cancer Genome Atlas (TCGA) project has analyzed mRNA expression, miRNA expression, promoter methylation, and DNA copy number
21720365	therapeutic targets (gene included in significant regions that have approved or experimental therapeutic compounds)	P29474	NOS3	Nitric oxide synthase 3 (EC 1.14.13.39) (Constitutive NOS) (cNOS) (EC-NOS) (NOS type III) (NOSIII) (Nitric oxide synthase, endothelial) (Endothelial NOS) (eNOS)	N/A	Genome/transcriptome	High-grade serous ovarian cancer (HGSOC)	489	The Cancer Genome Atlas (TCGA) project has analyzed mRNA expression, miRNA expression, promoter methylation, and DNA copy number
21720365	list of the 168 candidate epigenetically silenced genes	P30740	SERPINB1	Leukocyte elastase inhibitor (LEI) (Monocyte/neutrophil elastase inhibitor) (EI) (M/NEI) (Peptidase inhibitor 2) (PI-2) (Serpin B1)	epigenetically silenced gene	Genome/transcriptome	High-grade serous ovarian cancer (HGSOC)	489	The Cancer Genome Atlas (TCGA) project has analyzed mRNA expression, miRNA expression, promoter methylation, and DNA copy number
21720365	list of the 168 candidate epigenetically silenced genes	P41222	PTGDS	Prostaglandin-H2 D-isomerase (EC 5.3.99.2) (Beta-trace protein) (Cerebrin-28) (Glutathione-independent PGD synthase) (Lipocalin-type prostaglandin-D synthase) (L-PGDS) (Prostaglandin-D2 synthase) (PGD2 synthase) (PGDS) (PGDS2)	epigenetically silenced gene	Genome/transcriptome	High-grade serous ovarian cancer (HGSOC)	489	The Cancer Genome Atlas (TCGA) project has analyzed mRNA expression, miRNA expression, promoter methylation, and DNA copy number
21720365	list of the 168 candidate epigenetically silenced genes	P42229	STAT5A	Signal transducer and activator of transcription 5A	epigenetically silenced gene	Genome/transcriptome	High-grade serous ovarian cancer (HGSOC)	489	The Cancer Genome Atlas (TCGA) project has analyzed mRNA expression, miRNA expression, promoter methylation, and DNA copy number
21720365	list of the 168 candidate epigenetically silenced genes	P43155	CRAT	Carnitine O-acetyltransferase (Carnitine acetylase) (EC 2.3.1.137) (EC 2.3.1.7) (Carnitine acetyltransferase) (CAT) (CrAT)	epigenetically silenced gene	Genome/transcriptome	High-grade serous ovarian cancer (HGSOC)	489	The Cancer Genome Atlas (TCGA) project has analyzed mRNA expression, miRNA expression, promoter methylation, and DNA copy number
21720365	list of the 168 candidate epigenetically silenced genes	P43234	CTSO	Cathepsin O (EC 3.4.22.42)	epigenetically silenced gene	Genome/transcriptome	High-grade serous ovarian cancer (HGSOC)	489	The Cancer Genome Atlas (TCGA) project has analyzed mRNA expression, miRNA expression, promoter methylation, and DNA copy number
21720365	list of the 168 candidate epigenetically silenced genes	P43353	ALDH3B1	Aldehyde dehydrogenase family 3 member B1 (EC 1.2.1.28) (EC 1.2.1.5) (EC 1.2.1.7) (Aldehyde dehydrogenase 7) (Long-chain fatty aldehyde dehydrogenase) (EC 1.2.1.48) (Medium-chain fatty aldehyde dehydrogenase)	epigenetically silenced gene	Genome/transcriptome	High-grade serous ovarian cancer (HGSOC)	489	The Cancer Genome Atlas (TCGA) project has analyzed mRNA expression, miRNA expression, promoter methylation, and DNA copy number
21720365	list of the 168 candidate epigenetically silenced genes	P48728	AMT	Aminomethyltransferase, mitochondrial (EC 2.1.2.10) (Glycine cleavage system T protein) (GCVT)	epigenetically silenced gene	Genome/transcriptome	High-grade serous ovarian cancer (HGSOC)	489	The Cancer Genome Atlas (TCGA) project has analyzed mRNA expression, miRNA expression, promoter methylation, and DNA copy number
21720365	list of the 168 candidate epigenetically silenced genes	P50238	CRIP1	Cysteine-rich protein 1 (CRP-1) (Cysteine-rich heart protein) (CRHP) (hCRHP) (Cysteine-rich intestinal protein) (CRIP)	epigenetically silenced gene	Genome/transcriptome	High-grade serous ovarian cancer (HGSOC)	489	The Cancer Genome Atlas (TCGA) project has analyzed mRNA expression, miRNA expression, promoter methylation, and DNA copy number
21720365	list of the 168 candidate epigenetically silenced genes	P50479	PDLIM4	PDZ and LIM domain protein 4 (LIM protein RIL) (Reversion-induced LIM protein)	epigenetically silenced gene	Genome/transcriptome	High-grade serous ovarian cancer (HGSOC)	489	The Cancer Genome Atlas (TCGA) project has analyzed mRNA expression, miRNA expression, promoter methylation, and DNA copy number
21720365	list of the 168 candidate epigenetically silenced genes	P54652	HSPA2	Heat shock-related 70 kDa protein 2 (Heat shock 70 kDa protein 2) (Heat shock protein family A member 2)	epigenetically silenced gene	Genome/transcriptome	High-grade serous ovarian cancer (HGSOC)	489	The Cancer Genome Atlas (TCGA) project has analyzed mRNA expression, miRNA expression, promoter methylation, and DNA copy number
21720365	list of the 168 candidate epigenetically silenced genes	P55285	CDH6	Cadherin-6 (Kidney cadherin) (K-cadherin)	epigenetically silenced gene	Genome/transcriptome	High-grade serous ovarian cancer (HGSOC)	489	The Cancer Genome Atlas (TCGA) project has analyzed mRNA expression, miRNA expression, promoter methylation, and DNA copy number
21720365	list of the 168 candidate epigenetically silenced genes	P55899	FCGRT	IgG receptor FcRn large subunit p51 (FcRn) (IgG Fc fragment receptor transporter alpha chain) (Neonatal Fc receptor)	epigenetically silenced gene	Genome/transcriptome	High-grade serous ovarian cancer (HGSOC)	489	The Cancer Genome Atlas (TCGA) project has analyzed mRNA expression, miRNA expression, promoter methylation, and DNA copy number
21720365	therapeutic targets (gene included in significant regions that have approved or experimental therapeutic compounds)	P60323	NOS3	Nanos homolog 3 (NOS-3)	N/A	Genome/transcriptome	High-grade serous ovarian cancer (HGSOC)	489	The Cancer Genome Atlas (TCGA) project has analyzed mRNA expression, miRNA expression, promoter methylation, and DNA copy number
21720365	list of the 168 candidate epigenetically silenced genes	P98095	FBLN2	Fibulin-2 (FIBL-2)	epigenetically silenced gene	Genome/transcriptome	High-grade serous ovarian cancer (HGSOC)	489	The Cancer Genome Atlas (TCGA) project has analyzed mRNA expression, miRNA expression, promoter methylation, and DNA copy number
21720365	list of the 168 candidate epigenetically silenced genes	Q13207	TBX2	T-box transcription factor TBX2 (T-box protein 2)	epigenetically silenced gene	Genome/transcriptome	High-grade serous ovarian cancer (HGSOC)	489	The Cancer Genome Atlas (TCGA) project has analyzed mRNA expression, miRNA expression, promoter methylation, and DNA copy number
21720365	list of the 168 candidate epigenetically silenced genes	Q13519	PNOC	Prepronociceptin [Cleaved into: Nocistatin; Nociceptin (Orphanin FQ) (PPNOC); Orphanin FQ2]	epigenetically silenced gene	Genome/transcriptome	High-grade serous ovarian cancer (HGSOC)	489	The Cancer Genome Atlas (TCGA) project has analyzed mRNA expression, miRNA expression, promoter methylation, and DNA copy number
21720365	list of the 168 candidate epigenetically silenced genes	Q13576	IQGAP2	Ras GTPase-activating-like protein IQGAP2	epigenetically silenced gene	Genome/transcriptome	High-grade serous ovarian cancer (HGSOC)	489	The Cancer Genome Atlas (TCGA) project has analyzed mRNA expression, miRNA expression, promoter methylation, and DNA copy number
21720365	list of the 168 candidate epigenetically silenced genes	Q14515	SPARCL1	SPARC-like protein 1 (High endothelial venule protein) (Hevin) (MAST 9)	epigenetically silenced gene	Genome/transcriptome	High-grade serous ovarian cancer (HGSOC)	489	The Cancer Genome Atlas (TCGA) project has analyzed mRNA expression, miRNA expression, promoter methylation, and DNA copy number
21720365	therapeutic targets (gene included in significant regions that have approved or experimental therapeutic compounds)	Q14765	STAT4	Signal transducer and activator of transcription 4	N/A	Genome/transcriptome	High-grade serous ovarian cancer (HGSOC)	489	The Cancer Genome Atlas (TCGA) project has analyzed mRNA expression, miRNA expression, promoter methylation, and DNA copy number
21720365	list of the 168 candidate epigenetically silenced genes	Q16082	HSPB2	Heat shock protein beta-2 (HspB2) (DMPK-binding protein) (MKBP) (Heat shock protein family B member 2)	epigenetically silenced gene	Genome/transcriptome	High-grade serous ovarian cancer (HGSOC)	489	The Cancer Genome Atlas (TCGA) project has analyzed mRNA expression, miRNA expression, promoter methylation, and DNA copy number
21720365	list of the 168 candidate epigenetically silenced genes	Q16832	DDR2	Discoidin domain-containing receptor 2 (Discoidin domain receptor 2) (EC 2.7.10.1) (CD167 antigen-like family member B) (Discoidin domain-containing receptor tyrosine kinase 2) (Neurotrophic tyrosine kinase, receptor-related 3) (Receptor protein-tyrosine kinase TKT) (Tyrosine-protein kinase TYRO10) (CD antigen CD167b)	epigenetically silenced gene	Genome/transcriptome	High-grade serous ovarian cancer (HGSOC)	489	The Cancer Genome Atlas (TCGA) project has analyzed mRNA expression, miRNA expression, promoter methylation, and DNA copy number
21720365	list of the 168 candidate epigenetically silenced genes	Q16873	LTC4S	Leukotriene C4 synthase (LTC4 synthase) (EC 4.4.1.20) (Glutathione S-transferase LTC4) (EC 2.5.1.-) (Leukotriene-C(4) synthase) (Leukotriene-C4 synthase)	epigenetically silenced gene	Genome/transcriptome	High-grade serous ovarian cancer (HGSOC)	489	The Cancer Genome Atlas (TCGA) project has analyzed mRNA expression, miRNA expression, promoter methylation, and DNA copy number
21720365	list of the 168 candidate epigenetically silenced genes	Q16878	CDO1	Cysteine dioxygenase type 1 (EC 1.13.11.20) (Cysteine dioxygenase type I) (CDO) (CDO-I)	epigenetically silenced gene	Genome/transcriptome	High-grade serous ovarian cancer (HGSOC)	489	The Cancer Genome Atlas (TCGA) project has analyzed mRNA expression, miRNA expression, promoter methylation, and DNA copy number
21720365	list of the 168 candidate epigenetically silenced genes	Q53TN4	CYBRD1	Plasma membrane ascorbate-dependent reductase CYBRD1 (EC 7.2.1.3) (Cytochrome b reductase 1) (Duodenal cytochrome b) (Ferric-chelate reductase 3)	epigenetically silenced gene	Genome/transcriptome	High-grade serous ovarian cancer (HGSOC)	489	The Cancer Genome Atlas (TCGA) project has analyzed mRNA expression, miRNA expression, promoter methylation, and DNA copy number
21720365	list of the 168 candidate epigenetically silenced genes	Q5VWZ2	LYPLAL1	Lysophospholipase-like protein 1 (EC 3.1.2.22)	epigenetically silenced gene	Genome/transcriptome	High-grade serous ovarian cancer (HGSOC)	489	The Cancer Genome Atlas (TCGA) project has analyzed mRNA expression, miRNA expression, promoter methylation, and DNA copy number
21720365	list of the 168 candidate epigenetically silenced genes	Q6AZY7	SCARA3	Scavenger receptor class A member 3 (Cellular stress response gene protein)	epigenetically silenced gene	Genome/transcriptome	High-grade serous ovarian cancer (HGSOC)	489	The Cancer Genome Atlas (TCGA) project has analyzed mRNA expression, miRNA expression, promoter methylation, and DNA copy number
21720365	list of the 168 candidate epigenetically silenced genes	Q6JVE5	LCN12	Epididymal-specific lipocalin-12	epigenetically silenced gene	Genome/transcriptome	High-grade serous ovarian cancer (HGSOC)	489	The Cancer Genome Atlas (TCGA) project has analyzed mRNA expression, miRNA expression, promoter methylation, and DNA copy number
21720365	list of the 168 candidate epigenetically silenced genes	Q6P5X7	TMEM71	Transmembrane protein 71	epigenetically silenced gene	Genome/transcriptome	High-grade serous ovarian cancer (HGSOC)	489	The Cancer Genome Atlas (TCGA) project has analyzed mRNA expression, miRNA expression, promoter methylation, and DNA copy number
21720365	therapeutic targets (gene included in significant regions that have approved or experimental therapeutic compounds)	Q6R327	RECTOR	Rapamycin-insensitive companion of mTOR (AVO3 homolog) (hAVO3)	N/A	Genome/transcriptome	High-grade serous ovarian cancer (HGSOC)	489	The Cancer Genome Atlas (TCGA) project has analyzed mRNA expression, miRNA expression, promoter methylation, and DNA copy number
21720365	list of the 168 candidate epigenetically silenced genes	Q86VL8	SLC47A2	Multidrug and toxin extrusion protein 2 (MATE-2) (hMATE-2) (Kidney-specific H(+)/organic cation antiporter) (Solute carrier family 47 member 2)	epigenetically silenced gene	Genome/transcriptome	High-grade serous ovarian cancer (HGSOC)	489	The Cancer Genome Atlas (TCGA) project has analyzed mRNA expression, miRNA expression, promoter methylation, and DNA copy number
21720365	list of the 168 candidate epigenetically silenced genes	Q86WU2	LDHD	Probable D-lactate dehydrogenase, mitochondrial (DLD) (Lactate dehydrogenase D) (EC 1.1.2.4)	epigenetically silenced gene	Genome/transcriptome	High-grade serous ovarian cancer (HGSOC)	489	The Cancer Genome Atlas (TCGA) project has analyzed mRNA expression, miRNA expression, promoter methylation, and DNA copy number
21720365	list of the 168 candidate epigenetically silenced genes	Q86WV6	TMEM173	Stimulator of interferon genes protein (hSTING) (Endoplasmic reticulum interferon stimulator) (ERIS) (Mediator of IRF3 activation) (hMITA) (Transmembrane protein 173)	epigenetically silenced gene	Genome/transcriptome	High-grade serous ovarian cancer (HGSOC)	489	The Cancer Genome Atlas (TCGA) project has analyzed mRNA expression, miRNA expression, promoter methylation, and DNA copy number
21720365	list of the 168 candidate epigenetically silenced genes	Q86YJ6	THNSL2	Threonine synthase-like 2 (TSH2) (EC 4.2.3.-) (Secreted osteoclastogenic factor of activated T-cells) (SOFAT)	epigenetically silenced gene	Genome/transcriptome	High-grade serous ovarian cancer (HGSOC)	489	The Cancer Genome Atlas (TCGA) project has analyzed mRNA expression, miRNA expression, promoter methylation, and DNA copy number
21720365	list of the 168 candidate epigenetically silenced genes	Q86YQ8	CPNE8	Copine-8 (Copine VIII)	epigenetically silenced gene	Genome/transcriptome	High-grade serous ovarian cancer (HGSOC)	489	The Cancer Genome Atlas (TCGA) project has analyzed mRNA expression, miRNA expression, promoter methylation, and DNA copy number
21720365	list of the 168 candidate epigenetically silenced genes	Q8IWR1	TRIM59	Tripartite motif-containing protein 59 (EC 2.3.2.27) (RING finger protein 104) (Tumor suppressor TSBF-1)	epigenetically silenced gene	Genome/transcriptome	High-grade serous ovarian cancer (HGSOC)	489	The Cancer Genome Atlas (TCGA) project has analyzed mRNA expression, miRNA expression, promoter methylation, and DNA copy number
21720365	list of the 168 candidate epigenetically silenced genes	Q8IXS2	CCDC65	Dynein regulatory complex subunit 2 (Coiled-coil domain-containing protein 65) (Testis development protein NYD-SP28)	epigenetically silenced gene	Genome/transcriptome	High-grade serous ovarian cancer (HGSOC)	489	The Cancer Genome Atlas (TCGA) project has analyzed mRNA expression, miRNA expression, promoter methylation, and DNA copy number
21720365	list of the 168 candidate epigenetically silenced genes	Q8IYM9	TRIM22	E3 ubiquitin-protein ligase TRIM22 (EC 2.3.2.27) (50 kDa-stimulated trans-acting factor) (RING finger protein 94) (RING-type E3 ubiquitin transferase TRIM22) (Staf-50) (Tripartite motif-containing protein 22)	epigenetically silenced gene	Genome/transcriptome	High-grade serous ovarian cancer (HGSOC)	489	The Cancer Genome Atlas (TCGA) project has analyzed mRNA expression, miRNA expression, promoter methylation, and DNA copy number
21720365	list of the 168 candidate epigenetically silenced genes	Q8IZ02	LRRC34	Leucine-rich repeat-containing protein 34	epigenetically silenced gene	Genome/transcriptome	High-grade serous ovarian cancer (HGSOC)	489	The Cancer Genome Atlas (TCGA) project has analyzed mRNA expression, miRNA expression, promoter methylation, and DNA copy number
21720365	therapeutic targets (gene included in significant regions that have approved or experimental therapeutic compounds)	Q8N122	RPTOR	Regulatory-associated protein of mTOR (Raptor) (p150 target of rapamycin (TOR)-scaffold protein)	N/A	Genome/transcriptome	High-grade serous ovarian cancer (HGSOC)	489	The Cancer Genome Atlas (TCGA) project has analyzed mRNA expression, miRNA expression, promoter methylation, and DNA copy number
21720365	list of the 168 candidate epigenetically silenced genes	Q8N436	CPXM2	Inactive carboxypeptidase-like protein X2	epigenetically silenced gene	Genome/transcriptome	High-grade serous ovarian cancer (HGSOC)	489	The Cancer Genome Atlas (TCGA) project has analyzed mRNA expression, miRNA expression, promoter methylation, and DNA copy number
21720365	list of the 168 candidate epigenetically silenced genes	Q8N720	ZNF655	Zinc finger protein 655 (Vav-interacting Krueppel-like protein)	epigenetically silenced gene	Genome/transcriptome	High-grade serous ovarian cancer (HGSOC)	489	The Cancer Genome Atlas (TCGA) project has analyzed mRNA expression, miRNA expression, promoter methylation, and DNA copy number
21720365	list of the 168 candidate epigenetically silenced genes	Q8N7M0	TCTEX1D1	Dynein light chain Tctex-type 5 (Tctex1 domain-containing protein 1)	epigenetically silenced gene	Genome/transcriptome	High-grade serous ovarian cancer (HGSOC)	489	The Cancer Genome Atlas (TCGA) project has analyzed mRNA expression, miRNA expression, promoter methylation, and DNA copy number
21720365	list of the 168 candidate epigenetically silenced genes	Q8ND83	SLAIN1	SLAIN motif-containing protein 1	epigenetically silenced gene	Genome/transcriptome	High-grade serous ovarian cancer (HGSOC)	489	The Cancer Genome Atlas (TCGA) project has analyzed mRNA expression, miRNA expression, promoter methylation, and DNA copy number
21720365	list of the 168 candidate epigenetically silenced genes	Q8NDB2	BANK1	B-cell scaffold protein with ankyrin repeats	epigenetically silenced gene	Genome/transcriptome	High-grade serous ovarian cancer (HGSOC)	489	The Cancer Genome Atlas (TCGA) project has analyzed mRNA expression, miRNA expression, promoter methylation, and DNA copy number
21720365	list of the 168 candidate epigenetically silenced genes	Q8NFT2	STEAP2	Metalloreductase STEAP2 (EC 1.16.1.-) (Prostate cancer-associated protein 1) (Protein up-regulated in metastatic prostate cancer) (PUMPCn) (Six-transmembrane epithelial antigen of prostate 2) (SixTransMembrane protein of prostate 1)	epigenetically silenced gene	Genome/transcriptome	High-grade serous ovarian cancer (HGSOC)	489	The Cancer Genome Atlas (TCGA) project has analyzed mRNA expression, miRNA expression, promoter methylation, and DNA copy number
21720365	list of the 168 candidate epigenetically silenced genes	Q8TAW3	ZNF671	Zinc finger protein 671	epigenetically silenced gene	Genome/transcriptome	High-grade serous ovarian cancer (HGSOC)	489	The Cancer Genome Atlas (TCGA) project has analyzed mRNA expression, miRNA expression, promoter methylation, and DNA copy number
21720365	list of the 168 candidate epigenetically silenced genes	Q8TBZ5	ZNF502	Zinc finger protein 502	epigenetically silenced gene	Genome/transcriptome	High-grade serous ovarian cancer (HGSOC)	489	The Cancer Genome Atlas (TCGA) project has analyzed mRNA expression, miRNA expression, promoter methylation, and DNA copy number
21720365	list of the 168 candidate epigenetically silenced genes	Q8TC71	SPATA18	Mitochondria-eating protein (Spermatogenesis-associated protein 18)	epigenetically silenced gene	Genome/transcriptome	High-grade serous ovarian cancer (HGSOC)	489	The Cancer Genome Atlas (TCGA) project has analyzed mRNA expression, miRNA expression, promoter methylation, and DNA copy number
21720365	therapeutic targets (gene included in significant regions that have approved or experimental therapeutic compounds)	Q8TD08	MAPK15	Mitogen-activated protein kinase 15 (MAP kinase 15) (MAPK 15) (EC 2.7.11.24) (Extracellular signal-regulated kinase 7) (ERK-7) (Extracellular signal-regulated kinase 8) (ERK-8)	N/A	Genome/transcriptome	High-grade serous ovarian cancer (HGSOC)	489	The Cancer Genome Atlas (TCGA) project has analyzed mRNA expression, miRNA expression, promoter methylation, and DNA copy number
21720365	list of the 168 candidate epigenetically silenced genes	Q8TF65	GIPC2	PDZ domain-containing protein GIPC2	epigenetically silenced gene	Genome/transcriptome	High-grade serous ovarian cancer (HGSOC)	489	The Cancer Genome Atlas (TCGA) project has analyzed mRNA expression, miRNA expression, promoter methylation, and DNA copy number
21720365	list of the 168 candidate epigenetically silenced genes	Q8WV28	BLNK	B-cell linker protein (B-cell adapter a SH2 domain protein) (B-cell adapter containing a Src homology 2 domain protein) (Cytoplasmic adapter protein) (Src homology 2 domain-containing leukocyte protein of 65 kDa) (SLP-65)	epigenetically silenced gene	Genome/transcriptome	High-grade serous ovarian cancer (HGSOC)	489	The Cancer Genome Atlas (TCGA) project has analyzed mRNA expression, miRNA expression, promoter methylation, and DNA copy number
21720365	list of the 168 candidate epigenetically silenced genes	Q8WW43	APH1B	Gamma-secretase subunit APH-1B (APH-1b) (Aph-1beta) (Presenilin-stabilization factor-like)	epigenetically silenced gene	Genome/transcriptome	High-grade serous ovarian cancer (HGSOC)	489	The Cancer Genome Atlas (TCGA) project has analyzed mRNA expression, miRNA expression, promoter methylation, and DNA copy number
21720365	list of the 168 candidate epigenetically silenced genes	Q96A58	RERG	Ras-related and estrogen-regulated growth inhibitor (EC 3.6.5.2)	epigenetically silenced gene	Genome/transcriptome	High-grade serous ovarian cancer (HGSOC)	489	The Cancer Genome Atlas (TCGA) project has analyzed mRNA expression, miRNA expression, promoter methylation, and DNA copy number
21720365	list of the 168 candidate epigenetically silenced genes	Q96AM1	MRGPR	Mas-related G-protein coupled receptor member F (Mas-related gene F protein) (G-protein coupled receptor 140) (G-protein coupled receptor 168)	epigenetically silenced gene	Genome/transcriptome	High-grade serous ovarian cancer (HGSOC)	489	The Cancer Genome Atlas (TCGA) project has analyzed mRNA expression, miRNA expression, promoter methylation, and DNA copy number
21720365	list of the 168 candidate epigenetically silenced genes	Q96DG6	CMBL	Carboxymethylenebutenolidase homolog (EC 3.1.-.-)	epigenetically silenced gene	Genome/transcriptome	High-grade serous ovarian cancer (HGSOC)	489	The Cancer Genome Atlas (TCGA) project has analyzed mRNA expression, miRNA expression, promoter methylation, and DNA copy number
21720365	list of the 168 candidate epigenetically silenced genes	Q96DZ5	CLIP3	CAP-Gly domain-containing linker protein 3 (Cytoplasmic linker protein 170-related 59 kDa protein) (CLIP-170-related 59 kDa protein) (CLIPR-59)	epigenetically silenced gene	Genome/transcriptome	High-grade serous ovarian cancer (HGSOC)	489	The Cancer Genome Atlas (TCGA) project has analyzed mRNA expression, miRNA expression, promoter methylation, and DNA copy number
21720365	list of the 168 candidate epigenetically silenced genes	Q96FQ6	S100A16	Protein S100-A16 (Aging-associated gene 13 protein) (Protein S100-F) (S100 calcium-binding protein A16)	epigenetically silenced gene	Genome/transcriptome	High-grade serous ovarian cancer (HGSOC)	489	The Cancer Genome Atlas (TCGA) project has analyzed mRNA expression, miRNA expression, promoter methylation, and DNA copy number
21720365	list of the 168 candidate epigenetically silenced genes	Q96IK0	TMEM101	Transmembrane protein 101 (Putative NF-kappa-B-activating protein 130)	epigenetically silenced gene	Genome/transcriptome	High-grade serous ovarian cancer (HGSOC)	489	The Cancer Genome Atlas (TCGA) project has analyzed mRNA expression, miRNA expression, promoter methylation, and DNA copy number
21720365	list of the 168 candidate epigenetically silenced genes	Q96IQ7	VSIG2	V-set and immunoglobulin domain-containing protein 2 (Cortical thymocyte-like protein) (CT-like protein)	epigenetically silenced gene	Genome/transcriptome	High-grade serous ovarian cancer (HGSOC)	489	The Cancer Genome Atlas (TCGA) project has analyzed mRNA expression, miRNA expression, promoter methylation, and DNA copy number
21720365	list of the 168 candidate epigenetically silenced genes	Q96LX8	ZNF597	Zinc finger protein 597	epigenetically silenced gene	Genome/transcriptome	High-grade serous ovarian cancer (HGSOC)	489	The Cancer Genome Atlas (TCGA) project has analyzed mRNA expression, miRNA expression, promoter methylation, and DNA copy number
21720365	list of the 168 candidate epigenetically silenced genes	Q96NT1	NAP1L5	Nucleosome assembly protein 1-like 5 (Down-regulated in liver malignancy)	epigenetically silenced gene	Genome/transcriptome	High-grade serous ovarian cancer (HGSOC)	489	The Cancer Genome Atlas (TCGA) project has analyzed mRNA expression, miRNA expression, promoter methylation, and DNA copy number
21720365	list of the 168 candidate epigenetically silenced genes	Q96RE9	ZNF300	Zinc Finger Protein 300	epigenetically silenced gene	Genome/transcriptome	High-grade serous ovarian cancer (HGSOC)	489	The Cancer Genome Atlas (TCGA) project has analyzed mRNA expression, miRNA expression, promoter methylation, and DNA copy number
21720365	list of the 168 candidate epigenetically silenced genes	Q99489	D.D.O.	D-aspartate oxidase (DASOX) (DASPO) (DDO) (EC 1.4.3.1)	epigenetically silenced gene	Genome/transcriptome	High-grade serous ovarian cancer (HGSOC)	489	The Cancer Genome Atlas (TCGA) project has analyzed mRNA expression, miRNA expression, promoter methylation, and DNA copy number
21720365	list of the 168 candidate epigenetically silenced genes	Q99576	TSC22D3	TSC22 domain family protein 3 (DSIP-immunoreactive peptide) (Protein DIP) (hDIP) (Delta sleep-inducing peptide immunoreactor) (Glucocorticoid-induced leucine zipper protein) (GILZ) (TSC-22-like protein) (TSC-22-related protein) (TSC-22R)	epigenetically silenced gene	Genome/transcriptome	High-grade serous ovarian cancer (HGSOC)	489	The Cancer Genome Atlas (TCGA) project has analyzed mRNA expression, miRNA expression, promoter methylation, and DNA copy number
21720365	list of the 168 candidate epigenetically silenced genes	Q99608	NDN	Necdin	epigenetically silenced gene	Genome/transcriptome	High-grade serous ovarian cancer (HGSOC)	489	The Cancer Genome Atlas (TCGA) project has analyzed mRNA expression, miRNA expression, promoter methylation, and DNA copy number
21720365	list of the 168 candidate epigenetically silenced genes	Q99969	RARRES2	Retinoic acid receptor responder protein 2 (Chemerin) (RAR-responsive protein TIG2) (Tazarotene-induced gene 2 protein)	epigenetically silenced gene	Genome/transcriptome	High-grade serous ovarian cancer (HGSOC)	489	The Cancer Genome Atlas (TCGA) project has analyzed mRNA expression, miRNA expression, promoter methylation, and DNA copy number
21720365	list of the 168 candidate epigenetically silenced genes	Q9BQ13	KCTD14	BTB/POZ domain-containing protein KCTD14	epigenetically silenced gene	Genome/transcriptome	High-grade serous ovarian cancer (HGSOC)	489	The Cancer Genome Atlas (TCGA) project has analyzed mRNA expression, miRNA expression, promoter methylation, and DNA copy number
21720365	Genome copy number abnormalities	Q9BVK2	ALG8	Dolichyl pyrophosphate Glc1Man9GlcNAc2 alpha-1,3-glucosyltransferase (EC 2.4.1.265) (Asparagine-linked glycosylation protein 8 homolog) (Dol-P-Glc:Glc(1)Man(9)GlcNAc(2)-PP-dolichyl alpha-1,3-glucosyltransferase) (Dolichyl-P-Glc:Glc1Man9GlcNAc2-PP-dolichyl glucosyltransferase)	Genome copy number abnormalities	Genome/transcriptome	High-grade serous ovarian cancer (HGSOC)	489	The Cancer Genome Atlas (TCGA) project has analyzed mRNA expression, miRNA expression, promoter methylation, and DNA copy number
21720365	list of the 168 candidate epigenetically silenced genes	Q9C037	TRIM4	E3 ubiquitin-protein ligase TRIM4 (EC 2.3.2.27) (RING finger protein 87) (RING-type E3 ubiquitin transferase TRIM4) (Tripartite motif-containing protein 4)	epigenetically silenced gene	Genome/transcriptome	High-grade serous ovarian cancer (HGSOC)	489	The Cancer Genome Atlas (TCGA) project has analyzed mRNA expression, miRNA expression, promoter methylation, and DNA copy number
21720365	list of the 168 candidate epigenetically silenced genes	Q9C040	TRIM2	Tripartite motif-containing protein 2 (EC 2.3.2.27) (E3 ubiquitin-protein ligase TRIM2) (RING finger protein 86) (RING-type E3 ubiquitin transferase TRIM2)	epigenetically silenced gene	Genome/transcriptome	High-grade serous ovarian cancer (HGSOC)	489	The Cancer Genome Atlas (TCGA) project has analyzed mRNA expression, miRNA expression, promoter methylation, and DNA copy number
21720365	list of the 168 candidate epigenetically silenced genes	Q9H0C1	ZMYND12	Zinc finger MYND domain-containing protein 12	epigenetically silenced gene	Genome/transcriptome	High-grade serous ovarian cancer (HGSOC)	489	The Cancer Genome Atlas (TCGA) project has analyzed mRNA expression, miRNA expression, promoter methylation, and DNA copy number
21720365	list of the 168 candidate epigenetically silenced genes	Q9H336	CRISPLD1	Cysteine-rich secretory protein LCCL domain-containing 1 (CocoaCrisp) (Cysteine-rich secretory protein 10) (CRISP-10) (LCCL domain-containing cysteine-rich secretory protein 1) (Trypsin inhibitor Hl)	epigenetically silenced gene	Genome/transcriptome	High-grade serous ovarian cancer (HGSOC)	489	The Cancer Genome Atlas (TCGA) project has analyzed mRNA expression, miRNA expression, promoter methylation, and DNA copy number
21720365	list of the 168 candidate epigenetically silenced genes	Q9HAV0	GNB4	Guanine nucleotide-binding protein subunit beta-4 (Transducin beta chain 4)	epigenetically silenced gene	Genome/transcriptome	High-grade serous ovarian cancer (HGSOC)	489	The Cancer Genome Atlas (TCGA) project has analyzed mRNA expression, miRNA expression, promoter methylation, and DNA copy number
21720365	list of the 168 candidate epigenetically silenced genes	Q9HC16	APOBEC3G	DNA dC->dU-editing enzyme APOBEC-3G (EC 3.5.4.38) (APOBEC-related cytidine deaminase) (APOBEC-related protein) (ARCD) (APOBEC-related protein 9) (ARP-9) (CEM-15) (CEM15) (Deoxycytidine deaminase) (A3G)	epigenetically silenced gene	Genome/transcriptome	High-grade serous ovarian cancer (HGSOC)	489	The Cancer Genome Atlas (TCGA) project has analyzed mRNA expression, miRNA expression, promoter methylation, and DNA copy number
21720365	list of the 168 candidate epigenetically silenced genes	Q9NQX5	NPDC1	Neural proliferation differentiation and control protein 1 (NPDC-1)	epigenetically silenced gene	Genome/transcriptome	High-grade serous ovarian cancer (HGSOC)	489	The Cancer Genome Atlas (TCGA) project has analyzed mRNA expression, miRNA expression, promoter methylation, and DNA copy number
21720365	list of the 168 candidate epigenetically silenced genes	Q9NRQ2	PLSCR4	Phospholipid scramblase 4 (PL scramblase 4) (Ca(2+)-dependent phospholipid scramblase 4) (Cell growth-inhibiting gene 43 protein) (TRA1)	epigenetically silenced gene	Genome/transcriptome	High-grade serous ovarian cancer (HGSOC)	489	The Cancer Genome Atlas (TCGA) project has analyzed mRNA expression, miRNA expression, promoter methylation, and DNA copy number
21720365	list of the 168 candidate epigenetically silenced genes	Q9NV12	TMEM140	Transmembrane protein 140	epigenetically silenced gene	Genome/transcriptome	High-grade serous ovarian cancer (HGSOC)	489	The Cancer Genome Atlas (TCGA) project has analyzed mRNA expression, miRNA expression, promoter methylation, and DNA copy number
21720365	list of the 168 candidate epigenetically silenced genes	Q9UG22	GIMAP2	GTPase IMAP family member 2 (Immunity-associated protein 2) (hIMAP2)	epigenetically silenced gene	Genome/transcriptome	High-grade serous ovarian cancer (HGSOC)	489	The Cancer Genome Atlas (TCGA) project has analyzed mRNA expression, miRNA expression, promoter methylation, and DNA copy number
21720365	list of the 168 candidate epigenetically silenced genes	Q9UHF4	IL20RA	Interleukin-20 receptor subunit alpha (IL-20 receptor subunit alpha) (IL-20R-alpha) (IL-20RA) (Cytokine receptor class-II member 8) (Cytokine receptor family 2 member 8) (CRF2-8) (IL-20R1) (ZcytoR7)	epigenetically silenced gene	Genome/transcriptome	High-grade serous ovarian cancer (HGSOC)	489	The Cancer Genome Atlas (TCGA) project has analyzed mRNA expression, miRNA expression, promoter methylation, and DNA copy number
21720365	list of the 168 candidate epigenetically silenced genes	Q9Y240	CLEC11A	C-type lectin domain family 11 member A (C-type lectin superfamily member 3) (Lymphocyte secreted C-type lectin) (Osteolectin) (Stem cell growth factor) (p47)	epigenetically silenced gene	Genome/transcriptome	High-grade serous ovarian cancer (HGSOC)	489	The Cancer Genome Atlas (TCGA) project has analyzed mRNA expression, miRNA expression, promoter methylation, and DNA copy number
21720365	list of the 168 candidate epigenetically silenced genes	Q9Y572	RIPK3	Receptor-interacting serine/threonine-protein kinase 3 (EC 2.7.11.1) (RIP-like protein kinase 3) (Receptor-interacting protein 3) (RIP-3)	epigenetically silenced gene	Genome/transcriptome	High-grade serous ovarian cancer (HGSOC)	489	The Cancer Genome Atlas (TCGA) project has analyzed mRNA expression, miRNA expression, promoter methylation, and DNA copy number
21720365	list of the 168 candidate epigenetically silenced genes	Q9Y5E4	PCDHB5	Protocadherin beta-5 (PCDH-beta-5)	epigenetically silenced gene	Genome/transcriptome	High-grade serous ovarian cancer (HGSOC)	489	The Cancer Genome Atlas (TCGA) project has analyzed mRNA expression, miRNA expression, promoter methylation, and DNA copy number
21720365	list of the 168 candidate epigenetically silenced genes	Q9Y5E7	PCDHB2	Protocadherin beta-2 (PCDH-beta-2)	epigenetically silenced gene	Genome/transcriptome	High-grade serous ovarian cancer (HGSOC)	489	The Cancer Genome Atlas (TCGA) project has analyzed mRNA expression, miRNA expression, promoter methylation, and DNA copy number
21720365	Genome copy number abnormalities	Q9Y6A5	TACC3	Transforming acidic coiled-coil-containing protein 3 (ERIC-1)	Genome copy number abnormalities	Genome/transcriptome	High-grade serous ovarian cancer (HGSOC)	489	The Cancer Genome Atlas (TCGA) project has analyzed mRNA expression, miRNA expression, promoter methylation, and DNA copy number
29897425	M-CSF1 increase (Classic plasma/serum markers)	P09603	M-CSF1	Macrophage colony-stimulating factor 1	Markedly elevated levels of M-CSF1 in serum and ascites are associated with a poor prognosis	Proteome	Epithelial ovarian cancer (EOC)	N/A	ELISA	ELISA	Classic plasma/serum markers
29897425	OPN (Classic plasma/serum markers)	Q9H1Y3	OPN	Osteopontin	Osteopontin level in metastatic lesion may be a prognostic indicator in ovarian cancers	Proteome	Epithelial ovarian cancer (EOC)	N/A	ELISA	ELISA	Classic plasma/serum markers
29897425	KLK6 (Classic plasma/serum markers)	Q92876	KLK6	Kallikrein-6	kallikrein-related peptidases. Can provide a significant advantage to detect early-stage ovarian cancer	Proteome	Epithelial ovarian cancer (EOC)	N/A	ELISA	ELISA	Classic plasma/serum markers
29897425	KLK13 (Classic plasma/serum markers)	Q9UKR3	KLK13	Kallikrein-13	kallikrein-related peptidases. Can provide a significant advantage to detect early-stage ovarian cancer	Proteome	Epithelial ovarian cancer (EOC)	N/A	ELISA	ELISA	Classic plasma/serum markers
29897425	AMBP increase (Classic plasma/serum markers)	P02760	AMBP	Human alpha-1-microglobulin/bikunin precursor	There is a 2.2 fold increased risk of death for patients with lower plasma bikunin levels	Proteome	Epithelial ovarian cancer (EOC)	N/A	ELISA	ELISA	Classic plasma/serum markers
29897425	FGF-1 increase (Angiogenic markers)	P61328	FGF12	Fibroblast growth factor 12	Overexpression of FGF-1 is significantly associated with overall survival	Proteome	Epithelial ovarian cancer (EOC)	N/A	N/A	N/A	Angiogenic markers
29897425	ERCC1 increase (Apoptotic /signaling pathway and a genetic related markers)	P07992	ERCC1	DNA excision repair protein ERCC-1	ERCC1 protein overexpression may act as a prognostic marker for poor survival of high-grade OC patients and as indicator for debulking outcome in advanced EOC	Proteome	Epithelial ovarian cancer (EOC)	N/A	N/A	N/A	Apoptotic/signaling pathway and a genetic related markers
24884486	Highly expressed markers in ovarian subtypes	A0AUL5	VNN3	VNN3 protein	differentiated, immunoreactive	Transcriptome	differentiated, immunoreactive	489	Integration of multiple layers of information using MCIA, applied to two typical “omics” research scenarios.	MCIA
24884486	Highly expressed markers in ovarian subtypes	A0PJX4	SHISA3	Protein Shisa-3 Homolog	mesenchymal	Transcriptome	mesenchymal	489	Integration of multiple layers of information using MCIA, applied to two typical “omics” research scenarios.	MCIA
24884486	Highly expressed markers in ovarian subtypes	A1A5E2	LOC400696	Galectin	differentiated, immunoreactive	Transcriptome	differentiated, immunoreactive	489	Integration of multiple layers of information using MCIA, applied to two typical “omics” research scenarios.	MCIA
24884486	Highly expressed markers in ovarian subtypes	A1L167	UBE2QL1	Ubiquitin-conjugating enzyme E2Q-like protein 1 (EC 2.3.2.23) (E2Q-like ubiquitin-conjugating enzyme 1)	mesenchymal	Transcriptome	mesenchymal	489	Integration of multiple layers of information using MCIA, applied to two typical “omics” research scenarios.	MCIA
24884486	Highly expressed markers in ovarian subtypes	A1L190	C22orf41	Synaptonemal complex central element protein 3 (Testis highly expressed gene 2 protein) (THEG-2)	differentiated	Transcriptome	differentiated	489	Integration of multiple layers of information using MCIA, applied to two typical “omics” research scenarios.	MCIA
24884486	Highly expressed markers in ovarian subtypes	A2IDD5	CCDC78	Coiled-coil domain-containing protein 78 (hsCCDC78)	differentiated	Transcriptome	differentiated	489	Integration of multiple layers of information using MCIA, applied to two typical “omics” research scenarios.	MCIA
24884486	Highly expressed markers in ovarian subtypes	A2PYH4	HFM1	Probable ATP-dependent DNA helicase HFM1 (EC 3.6.4.12) (SEC63 domain-containing protein 1)	proliferative	Transcriptome	proliferative	489	Integration of multiple layers of information using MCIA, applied to two typical “omics” research scenarios.	MCIA
24884486	Highly expressed markers in ovarian subtypes	A2RU30	KIAA0748	Protein TESPA1 (Thymocyte-expressed positive selection-associated protein 1)	immunoreactive	Transcriptome	immunoreactive	489	Integration of multiple layers of information using MCIA, applied to two typical “omics” research scenarios.	MCIA
24884486	Highly expressed markers in ovarian subtypes	A4QN14	LOC284749	Hypothetical LOC284749	proliferative	Transcriptome	proliferative	489	Integration of multiple layers of information using MCIA, applied to two typical “omics” research scenarios.	MCIA
24884486	Highly expressed markers in ovarian subtypes	A6H8M9	CDHR4	Cadherin-related family member 4 (Cadherin-like protein 29)	differentiated	Transcriptome	differentiated	489	Integration of multiple layers of information using MCIA, applied to two typical “omics” research scenarios.	MCIA
24884486	Highly expressed markers in ovarian subtypes	A6NCI4	VWA3A	von Willebrand factor A domain-containing protein 3A	proliferative, differentiated	Transcriptome	proliferative, differentiated	489	Integration of multiple layers of information using MCIA, applied to two typical “omics” research scenarios.	MCIA
24884486	Highly expressed markers in ovarian subtypes	A6NEK1	ARRDC5	Arrestin domain-containing protein 5	immunoreactive	Transcriptome	immunoreactive	489	Integration of multiple layers of information using MCIA, applied to two typical “omics” research scenarios.	MCIA
24884486	Highly expressed markers in ovarian subtypes	A6NEM1	GOLGA6L9	Golgin subfamily A member 6-like protein 9	differentiated	Transcriptome	differentiated	489	Integration of multiple layers of information using MCIA, applied to two typical “omics” research scenarios.	MCIA
24884486	Highly expressed markers in ovarian subtypes	A6NFT4	CCDC42B	Cilia- and flagella-associated protein 73 (Coiled-coil domain-containing protein 42B)	differentiated	Transcriptome	differentiated	489	Integration of multiple layers of information using MCIA, applied to two typical “omics” research scenarios.	MCIA
24884486	Highly expressed markers in ovarian subtypes	A6NGN9	IGLON5	IgLON family member 5	mesenchymal	Transcriptome	mesenchymal	489	Integration of multiple layers of information using MCIA, applied to two typical “omics” research scenarios.	MCIA
24884486	Highly expressed markers in ovarian subtypes	A6NHC0	CAPN8	Calpain-8 (EC 3.4.22.53) (New calpain 2) (nCL-2) (Stomach-specific M-type calpain)	differentiated	Transcriptome	differentiated	489	Integration of multiple layers of information using MCIA, applied to two typical “omics” research scenarios.	MCIA
24884486	Highly expressed markers in ovarian subtypes	A6NI72	NCF1B	Putative neutrophil cytosol factor 1B (NCF-1B) (Putative SH3 and PX domain-containing protein 1B)	immunoreactive	Transcriptome	immunoreactive	489	Integration of multiple layers of information using MCIA, applied to two typical “omics” research scenarios.	MCIA
24884486	Highly expressed markers in ovarian subtypes	A6NJV1	C2orf70	Ciliary microtubule inner protein 2C	proliferative	Transcriptome	proliferative	489	Integration of multiple layers of information using MCIA, applied to two typical “omics” research scenarios.	MCIA
24884486	Highly expressed markers in ovarian subtypes	A6NK44	GLOD5	Glyoxalase domain-containing protein 5	differentiated	Transcriptome	differentiated	489	Integration of multiple layers of information using MCIA, applied to two typical “omics” research scenarios.	MCIA
24884486	Highly expressed markers in ovarian subtypes	A6NKF2	ARID3C	AT-rich interactive domain-containing protein 3C (ARID domain-containing protein 3C)	proliferative	Transcriptome	proliferative	489	Integration of multiple layers of information using MCIA, applied to two typical “omics” research scenarios.	MCIA
24884486	Highly expressed markers in ovarian subtypes	A6NKF7	TMEM88B	Transmembrane protein 88B	differentiated	Transcriptome	differentiated	489	Integration of multiple layers of information using MCIA, applied to two typical “omics” research scenarios.	MCIA
24884486	Highly expressed markers in ovarian subtypes	A6NL82	FAM183A	Cilia- and flagella-associated protein 144 (Protein FAM183A)	differentiated, proliferative	Transcriptome	differentiated, proliferative	489	Integration of multiple layers of information using MCIA, applied to two typical “omics” research scenarios.	MCIA
24884486	Highly expressed markers in ovarian subtypes	A6NMK8	FAM196B	Protein INSYN2B (Inhibitory synaptic factor family member 2B)	mesenchymal	Transcriptome	mesenchymal	489	Integration of multiple layers of information using MCIA, applied to two typical “omics” research scenarios.	MCIA
24884486	Highly expressed markers in ovarian subtypes	A6NMZ2	SNTN	Sentan (Protein S100-A1-like) (S100 calcium-binding protein A1-like)	differentiated	Transcriptome	differentiated	489	Integration of multiple layers of information using MCIA, applied to two typical “omics” research scenarios.	MCIA
24884486	Highly expressed markers in ovarian subtypes	A6NMZ7	COL6A6	Collagen alpha-6(VI) chain	mesenchymal	Transcriptome	mesenchymal	489	Integration of multiple layers of information using MCIA, applied to two typical “omics” research scenarios.	MCIA
24884486	Highly expressed markers in ovarian subtypes	A6NNP5	C13orf38	Coiled-coil domain-containing protein 169	proliferative	Transcriptome	proliferative	489	Integration of multiple layers of information using MCIA, applied to two typical “omics” research scenarios.	MCIA
24884486	Highly expressed markers in ovarian subtypes	A7XYQ1	SOBP	Sine oculis-binding protein homolog (Jackson circler protein 1)	proliferative	Transcriptome	proliferative	489	Integration of multiple layers of information using MCIA, applied to two typical “omics” research scenarios.	MCIA
24884486	Highly expressed markers in ovarian subtypes	A8MT70	ZBBX	Zinc finger B-box domain-containing protein 1	differentiated, proliferative	Transcriptome	differentiated, proliferative	489	Integration of multiple layers of information using MCIA, applied to two typical “omics” research scenarios.	MCIA
24884486	Highly expressed markers in ovarian subtypes	A8MTA8	FAM166B	Ciliary microtubule inner protein 2B	differentiated	Transcriptome	differentiated	489	Integration of multiple layers of information using MCIA, applied to two typical “omics” research scenarios.	MCIA
24884486	Highly expressed markers in ovarian subtypes	B2RC85	RSPH10B2	Radial spoke head 10 homolog B2	differentiated, proliferative	Transcriptome	differentiated, proliferative	489	Integration of multiple layers of information using MCIA, applied to two typical “omics” research scenarios.	MCIA
24884486	Highly expressed markers in ovarian subtypes	C9JE40	PATL2	Protein PAT1 homolog 2 (PAT1-like protein 2) (Protein PAT1 homolog a) (Pat1a) (hPat1a)	differentiated	Transcriptome	differentiated	489	Integration of multiple layers of information using MCIA, applied to two typical “omics” research scenarios.	MCIA
24884486	Highly expressed markers in ovarian subtypes	G3V1S3	DENND5B	DENN domain containing 5B	proliferative	Transcriptome	proliferative	489	Integration of multiple layers of information using MCIA, applied to two typical “omics” research scenarios.	MCIA
24884486	Highly expressed markers in ovarian subtypes	G5EA41	RERGL	small monomeric GTPase	mesenchymal	Transcriptome	mesenchymal	489	Integration of multiple layers of information using MCIA, applied to two typical “omics” research scenarios.	MCIA
24884486	Highly expressed markers in ovarian subtypes	O00155	GPR25	Probable G-protein coupled receptor 25	immunoreactive	Transcriptome	immunoreactive	489	Integration of multiple layers of information using MCIA, applied to two typical “omics” research scenarios.	MCIA
24884486	Highly expressed markers in ovarian subtypes	O00167	EYA2	Eyes absent homolog 2 (EC 3.1.3.48)	differentiated	Transcriptome	differentiated	489	Integration of multiple layers of information using MCIA, applied to two typical “omics” research scenarios.	MCIA
24884486	Highly expressed markers in ovarian subtypes	O00254	F2RL2	Proteinase-activated receptor 3 (PAR-3) (Coagulation factor II receptor-like 2) (Thrombin receptor-like 2)	mesenchymal	Transcriptome	mesenchymal	489	Integration of multiple layers of information using MCIA, applied to two typical “omics” research scenarios.	MCIA
24884486	Highly expressed markers in ovarian subtypes	O00255	SCG2	Menin	mesenchymal	Transcriptome	mesenchymal	489	Integration of multiple layers of information using MCIA, applied to two typical “omics” research scenarios.	MCIA
24884486	Highly expressed markers in ovarian subtypes	O00292	LEFTY2	Left-right determination factor 2 (Endometrial bleeding-associated factor) (Left-right determination factor A) (Protein lefty-2) (Protein lefty-A) (Transforming growth factor beta-4) (TGF-beta-4)	proliferative	Transcriptome	proliferative	489	Integration of multiple layers of information using MCIA, applied to two typical “omics” research scenarios.	MCIA
24884486	Highly expressed markers in ovarian subtypes	O00337	SLC28A1	Sodium/nucleoside cotransporter 1 (Concentrative nucleoside transporter 1) (CNT 1) (hCNT1) (Na(+)/nucleoside cotransporter 1) (Sodium-coupled nucleoside transporter 1) (Solute carrier family 28 member 1)	differentiated	Transcriptome	differentiated	489	Integration of multiple layers of information using MCIA, applied to two typical “omics” research scenarios.	MCIA
24884486	Highly expressed markers in ovarian subtypes	O00398	P2RY10	Putative P2Y purinoceptor 10 (P2Y10) (P2Y-like receptor)	immunoreactive	Transcriptome	immunoreactive	489	Integration of multiple layers of information using MCIA, applied to two typical “omics” research scenarios.	MCIA
24884486	Highly expressed markers in ovarian subtypes	O00425	IGF2BP3	Insulin-like growth factor 2 mRNA-binding protein 3 (IGF2 mRNA-binding protein 3) (IMP-3) (IGF-II mRNA-binding protein 3) (KH domain-containing protein overexpressed in cancer) (hKOC) (VICKZ family member 3)	proliferative	Transcriptome	proliferative	489	Integration of multiple layers of information using MCIA, applied to two typical “omics” research scenarios.	MCIA
24884486	Highly expressed markers in ovarian subtypes	O00533	CHL1	Neural cell adhesion molecule L1-like protein (Close homolog of L1) [Cleaved into: Processed neural cell adhesion molecule L1-like protein]	differentiated	Transcriptome	differentiated	489	Integration of multiple layers of information using MCIA, applied to two typical “omics” research scenarios.	MCIA
24884486	Highly expressed markers in ovarian subtypes	O00634	NTN3	Netrin-3 (Netrin-2-like protein)	proliferative	Transcriptome	proliferative	489	Integration of multiple layers of information using MCIA, applied to two typical “omics” research scenarios.	MCIA
24884486	Highly expressed markers in ovarian subtypes	O14522	PTPRT	Receptor-type tyrosine-protein phosphatase T (R-PTP-T) (EC 3.1.3.48) (Receptor-type tyrosine-protein phosphatase rho) (RPTP-rho)	proliferative	Transcriptome	proliferative	489	Integration of multiple layers of information using MCIA, applied to two typical “omics” research scenarios.	MCIA
24884486	Highly expressed markers in ovarian subtypes	O14525	ASTN1	Astrotactin-1	proliferative	Transcriptome	proliferative	489	Integration of multiple layers of information using MCIA, applied to two typical “omics” research scenarios.	MCIA
24884486	Highly expressed markers in ovarian subtypes	O14529	CUX2	Homeobox protein cut-like 2 (Homeobox protein cux-2)	proliferative, mesenchymal	Transcriptome	proliferative, mesenchymal	489	Integration of multiple layers of information using MCIA, applied to two typical “omics” research scenarios.	MCIA
24884486	Highly expressed markers in ovarian subtypes	O14626	GPR171	G-protein coupled receptor 171 (G-protein coupled receptor H963)	immunoreactive	Transcriptome	immunoreactive	489	Integration of multiple layers of information using MCIA, applied to two typical “omics” research scenarios.	MCIA
24884486	Highly expressed markers in ovarian subtypes	O14638	ENPP3	Ectonucleotide pyrophosphatase/phosphodiesterase family member 3 (E-NPP 3) (NPP3) (Alkaline phosphodiesterase I) (EC 3.1.4.1) (Dinucleoside polyphosphatase) (EC 3.6.1.-) (Nucleotide diphosphatase) (Nucleotide pyrophosphatase) (NPPase) (EC 3.6.1.9) (Phosphodiesterase I beta) (PD-Ibeta) (Phosphodiesterase I/nucleotide pyrophosphatase 3) (CD antigen CD203c)	proliferative	Transcriptome	proliferative	489	Integration of multiple layers of information using MCIA, applied to two typical “omics” research scenarios.	MCIA
24884486	Highly expressed markers in ovarian subtypes	O14796	SH2D1B	SH2 domain-containing protein 1B (EWS/FLI1-activated transcript 2) (EAT-2)	immunoreactive	Transcriptome	immunoreactive	489	Integration of multiple layers of information using MCIA, applied to two typical “omics” research scenarios.	MCIA
24884486	Highly expressed markers in ovarian subtypes	O14829	PPEF1	Serine/threonine-protein phosphatase with EF-hands 1 (PPEF-1) (EC 3.1.3.16) (Protein phosphatase with EF calcium-binding domain) (PPEF) (Serine/threonine-protein phosphatase 7) (PP7)	mesenchymal	Transcriptome	mesenchymal	489	Integration of multiple layers of information using MCIA, applied to two typical “omics” research scenarios.	MCIA
24884486	Highly expressed markers in ovarian subtypes	O14841	OPLAH	5-oxoprolinase (EC 3.5.2.9) (5-oxo-L-prolinase) (5-OPase) (Pyroglutamase)	differentiated	Transcriptome	differentiated	489	Integration of multiple layers of information using MCIA, applied to two typical “omics” research scenarios.	MCIA
24884486	Highly expressed markers in ovarian subtypes	O14862	AIM2	Interferon-inducible protein AIM2 (Absent in melanoma 2)	immunoreactive	Transcriptome	immunoreactive	489	Integration of multiple layers of information using MCIA, applied to two typical “omics” research scenarios.	MCIA
24884486	Highly expressed markers in ovarian subtypes	O14879	IFIT3	Interferon-induced protein with tetratricopeptide repeats 3 (IFIT-3) (CIG49) (ISG-60) (Interferon-induced 60 kDa protein) (IFI-60K) (Interferon-induced protein with tetratricopeptide repeats 4) (IFIT-4) (Retinoic acid-induced gene G protein) (P60) (RIG-G)	differentiated	Transcriptome	differentiated	489	Integration of multiple layers of information using MCIA, applied to two typical “omics” research scenarios.	MCIA
24884486	Highly expressed markers in ovarian subtypes	O14931	NCR3	Natural cytotoxicity triggering receptor 3 (Activating natural killer receptor p30) (Natural killer cell p30-related protein) (NK-p30) (NKp30) (CD antigen CD337)	immunoreactive	Transcriptome	immunoreactive	489	Integration of multiple layers of information using MCIA, applied to two typical “omics” research scenarios.	MCIA
24884486	Highly expressed markers in ovarian subtypes	O14948	TFEC	Transcription factor EC (TFE-C) (Class E basic helix-loop-helix protein 34) (bHLHe34) (Transcription factor EC-like) (hTFEC-L)	immunoreactive	Transcriptome	immunoreactive	489	Integration of multiple layers of information using MCIA, applied to two typical “omics” research scenarios.	MCIA
24884486	Highly expressed markers in ovarian subtypes	O14967	CLGN	Calmegin	differentiated	Transcriptome	differentiated	489	Integration of multiple layers of information using MCIA, applied to two typical “omics” research scenarios.	MCIA
24884486	Highly expressed markers in ovarian subtypes	O15072	ADAMTS3	A disintegrin and metalloproteinase with thrombospondin motifs 3 (ADAM-TS 3) (ADAM-TS3) (ADAMTS-3) (EC 3.4.24.-) (Procollagen II N-proteinase) (PC II-NP) (Procollagen II amino propeptide-processing enzyme)	proliferative	Transcriptome	proliferative	489	Integration of multiple layers of information using MCIA, applied to two typical “omics” research scenarios.	MCIA
24884486	Highly expressed markers in ovarian subtypes	O15117	FYB	FYN-binding protein 1 (Adhesion and degranulation promoting adapter protein) (ADAP) (FYB-120/130) (p120/p130) (FYN-T-binding protein) (SLAP-130) (SLP-76-associated phosphoprotein)	immunoreactive	Transcriptome	immunoreactive	489	Integration of multiple layers of information using MCIA, applied to two typical “omics” research scenarios.	MCIA
24884486	Highly expressed markers in ovarian subtypes	O15204	ADAMDEC1	ADAM DEC1 (EC 3.4.24.-) (A disintegrin and metalloproteinase domain-like protein decysin-1) (ADAM-like protein decysin-1)	immunoreactive	Transcriptome	immunoreactive	489	Integration of multiple layers of information using MCIA, applied to two typical “omics” research scenarios.	MCIA
24884486	Highly expressed markers in ovarian subtypes	O15205	UBD	Ubiquitin D (Diubiquitin) (Ubiquitin-like protein FAT10)	immunoreactive	Transcriptome	immunoreactive	489	Integration of multiple layers of information using MCIA, applied to two typical “omics” research scenarios.	MCIA
24884486	Highly expressed markers in ovarian subtypes	O15232	MATN3	Matrilin-3	mesenchymal	Transcriptome	mesenchymal	489	Integration of multiple layers of information using MCIA, applied to two typical “omics” research scenarios.	MCIA
24884486	Highly expressed markers in ovarian subtypes	O15394	NCAM2	Neural cell adhesion molecule 2 (N-CAM-2) (NCAM-2)	mesenchymal	Transcriptome	mesenchymal	489	Integration of multiple layers of information using MCIA, applied to two typical “omics” research scenarios.	MCIA
24884486	Highly expressed markers in ovarian subtypes	O15405	TOX3	TOX high mobility group box family member 3 (CAG trinucleotide repeat-containing gene F9 protein) (Trinucleotide repeat-containing gene 9 protein)	proliferative	Transcriptome	proliferative	489	Integration of multiple layers of information using MCIA, applied to two typical “omics” research scenarios.	MCIA
24884486	Highly expressed markers in ovarian subtypes	O43174	CYP26A1	Cytochrome P450 26A1 (CYP26A1) (EC 1.14.13.-) (Cytochrome P450 retinoic acid-inactivating 1) (Cytochrome P450RAI) (hP450RAI) (Retinoic acid 4-hydroxylase) (Retinoic acid-metabolizing cytochrome)	mesenchymal	Transcriptome	mesenchymal	489	Integration of multiple layers of information using MCIA, applied to two typical “omics” research scenarios.	MCIA
24884486	Highly expressed markers in ovarian subtypes	O43184	ADAM12	Disintegrin and metalloproteinase domain-containing protein 12 (ADAM 12) (EC 3.4.24.-) (Meltrin-alpha)	mesenchymal	Transcriptome	mesenchymal	489	Integration of multiple layers of information using MCIA, applied to two typical “omics” research scenarios.	MCIA
24884486	Highly expressed markers in ovarian subtypes	O43294	TGFB1I1	Transforming growth factor beta-1-induced transcript 1 protein (Androgen receptor coactivator 55 kDa protein) (Androgen receptor-associated protein of 55 kDa) (Hydrogen peroxide-inducible clone 5 protein) (Hic-5)	mesenchymal	Transcriptome	mesenchymal	489	Integration of multiple layers of information using MCIA, applied to two typical “omics” research scenarios.	MCIA
24884486	Highly expressed markers in ovarian subtypes	O43323	DHH	Desert hedgehog protein (DHH) (EC 3.1.-.-) (HHG-3) [Cleaved into: Desert hedgehog protein N-product (DHH-N)]	mesenchymal	Transcriptome	mesenchymal	489	Integration of multiple layers of information using MCIA, applied to two typical “omics” research scenarios.	MCIA
24884486	Highly expressed markers in ovarian subtypes	O43405	COCH	Cochlin (COCH-5B2)	proliferative	Transcriptome	proliferative	489	Integration of multiple layers of information using MCIA, applied to two typical “omics” research scenarios.	MCIA
24884486	Highly expressed markers in ovarian subtypes	O43435	TBX1	T-box transcription factor TBX1 (T-box protein 1) (Testis-specific T-box protein)	proliferative	Transcriptome	proliferative	489	Integration of multiple layers of information using MCIA, applied to two typical “omics” research scenarios.	MCIA
24884486	Highly expressed markers in ovarian subtypes	O43557	TNFSF14	Tumor necrosis factor ligand superfamily member 14 (Herpes virus entry mediator ligand) (HVEM-L) (Herpesvirus entry mediator ligand) (CD antigen CD258) [Cleaved into: Tumor necrosis factor ligand superfamily member 14, membrane form; Tumor necrosis factor ligand superfamily member 14, soluble form]	immunoreactive	Transcriptome	immunoreactive	489	Integration of multiple layers of information using MCIA, applied to two typical “omics” research scenarios.	MCIA
24884486	Highly expressed markers in ovarian subtypes	O43623	SNAI2	Zinc finger protein SNAI2 (Neural crest transcription factor Slug) (Protein snail homolog 2)	mesenchymal	Transcriptome	mesenchymal	489	Integration of multiple layers of information using MCIA, applied to two typical “omics” research scenarios.	MCIA
24884486	Highly expressed markers in ovarian subtypes	O43692	PI15	Peptidase inhibitor 15 (PI-15) (25 kDa trypsin inhibitor) (p25TI) (Cysteine-rich secretory protein 8) (CRISP-8) (SugarCrisp)	mesenchymal	Transcriptome	mesenchymal	489	Integration of multiple layers of information using MCIA, applied to two typical “omics” research scenarios.	MCIA
24884486	Highly expressed markers in ovarian subtypes	O43868	SLC28A2	Sodium/nucleoside cotransporter 2 (Concentrative nucleoside transporter 2) (CNT 2) (hCNT2) (Na(+)/nucleoside cotransporter 2) (Sodium-coupled nucleoside transporter 2) (Sodium/purine nucleoside co-transporter) (SPNT) (Solute carrier family 28 member 2)	differentiated, proliferative	Transcriptome	differentiated, proliferative	489	Integration of multiple layers of information using MCIA, applied to two typical “omics” research scenarios.	MCIA
24884486	Highly expressed markers in ovarian subtypes	O43895	XPNPEP2	Xaa-Pro aminopeptidase 2 (EC 3.4.11.9) (Aminoacylproline aminopeptidase) (Membrane-bound aminopeptidase P) (Membrane-bound APP) (Membrane-bound AmP) (mAmP) (X-Pro aminopeptidase 2)	mesenchymal	Transcriptome	mesenchymal	489	Integration of multiple layers of information using MCIA, applied to two typical “omics” research scenarios.	MCIA
24884486	Highly expressed markers in ovarian subtypes	O43903	GAS2	Growth arrest-specific protein 2 (GAS-2)	proliferative	Transcriptome	proliferative	489	Integration of multiple layers of information using MCIA, applied to two typical “omics” research scenarios.	MCIA
24884486	Highly expressed markers in ovarian subtypes	O43914	TYROBP	TYRO protein tyrosine kinase-binding protein (DNAX-activation protein 12) (Killer-activating receptor-associated protein) (KAR-associated protein)	immunoreactive	Transcriptome	immunoreactive	489	Integration of multiple layers of information using MCIA, applied to two typical “omics” research scenarios.	MCIA
24884486	Highly expressed markers in ovarian subtypes	O60258	FGF17	Fibroblast growth factor 17 (FGF-17)	proliferative	Transcriptome	proliferative	489	Integration of multiple layers of information using MCIA, applied to two typical “omics” research scenarios.	MCIA
24884486	Highly expressed markers in ovarian subtypes	O60259	KLK8	Kallikrein-8 (hK8) (EC 3.4.21.118) (Neuropsin) (NP) (Ovasin) (Serine protease 19) (Serine protease TADG-14) (Tumor-associated differentially expressed gene 14 protein)	differentiated	Transcriptome	differentiated	489	Integration of multiple layers of information using MCIA, applied to two typical “omics” research scenarios.	MCIA
24884486	Highly expressed markers in ovarian subtypes	O60284	ST18	Suppression of tumorigenicity 18 protein (Zinc finger protein 387)	immunoreactive	Transcriptome	immunoreactive	489	Integration of multiple layers of information using MCIA, applied to two typical “omics” research scenarios.	MCIA
24884486	Highly expressed markers in ovarian subtypes	O60391	GRIN3B	Glutamate receptor ionotropic, NMDA 3B (GluN3B) (N-methyl-D-aspartate receptor subtype 3B) (NMDAR3B) (NR3B)	differentiated	Transcriptome	differentiated	489	Integration of multiple layers of information using MCIA, applied to two typical “omics” research scenarios.	MCIA
24884486	Highly expressed markers in ovarian subtypes	O60565	GREM1	Gremlin-1 (Cell proliferation-inducing gene 2 protein) (Cysteine knot superfamily 1, BMP antagonist 1) (DAN domain family member 2) (Down-regulated in Mos-transformed cells protein) (Increased in high glucose protein 2) (IHG-2)	mesenchymal	Transcriptome	mesenchymal	489	Integration of multiple layers of information using MCIA, applied to two typical “omics” research scenarios.	MCIA
24884486	Highly expressed markers in ovarian subtypes	O60732	MAGEC1	Melanoma-associated antigen C1 (Cancer/testis antigen 7.1) (CT7.1) (MAGE-C1 antigen)	differentiated	Transcriptome	differentiated	489	Integration of multiple layers of information using MCIA, applied to two typical “omics” research scenarios.	MCIA
24884486	Highly expressed markers in ovarian subtypes	O60759	PSCDBP	Cytohesin-interacting protein (Cytohesin binder and regulator) (CYBR) (Cytohesin-associated scaffolding protein) (CASP) (Cytohesin-binding protein HE) (Cbp HE) (Pleckstrin homology Sec7 and coiled-coil domains-binding protein)	immunoreactive	Transcriptome	immunoreactive	489	Integration of multiple layers of information using MCIA, applied to two typical “omics” research scenarios.	MCIA
24884486	Highly expressed markers in ovarian subtypes	O60880	SH2D1A	SH2 domain-containing protein 1A (Duncan disease SH2-protein) (Signaling lymphocytic activation molecule-associated protein) (SLAM-associated protein) (T-cell signal transduction molecule SAP)	immunoreactive	Transcriptome	immunoreactive	489	Integration of multiple layers of information using MCIA, applied to two typical “omics” research scenarios.	MCIA
24884486	Highly expressed markers in ovarian subtypes	O60902	SHOX2	Short stature homeobox protein 2 (Homeobox protein Og12X) (Paired-related homeobox protein SHOT)	mesenchymal	Transcriptome	mesenchymal	489	Integration of multiple layers of information using MCIA, applied to two typical “omics” research scenarios.	MCIA
24884486	Highly expressed markers in ovarian subtypes	O75093	SLIT1	Slit homolog 1 protein (Slit-1) (Multiple epidermal growth factor-like domains protein 4) (Multiple EGF-like domains protein 4)	proliferative	Transcriptome	proliferative	489	Integration of multiple layers of information using MCIA, applied to two typical “omics” research scenarios.	MCIA
24884486	Highly expressed markers in ovarian subtypes	O75096	LRP4	Low-density lipoprotein receptor-related protein 4 (LRP-4) (Multiple epidermal growth factor-like domains 7)	proliferative	Transcriptome	proliferative	489	Integration of multiple layers of information using MCIA, applied to two typical “omics” research scenarios.	MCIA
24884486	Highly expressed markers in ovarian subtypes	O75128	COBL	Protein cordon bleu	differentiated	Transcriptome	differentiated	489	Integration of multiple layers of information using MCIA, applied to two typical “omics” research scenarios.	MCIA
24884486	Highly expressed markers in ovarian subtypes	O75310	UGT2B11	UDP-glucuronosyltransferase 2B11 (UDPGT 2B11) (EC 2.4.1.17)	differentiated	Transcriptome	differentiated	489	Integration of multiple layers of information using MCIA, applied to two typical “omics” research scenarios.	MCIA
24884486	Highly expressed markers in ovarian subtypes	O75339	CILP	Cartilage intermediate layer protein 1 (CILP-1) (Cartilage intermediate-layer protein) [Cleaved into: Cartilage intermediate layer protein 1 C1; Cartilage intermediate layer protein 1 C2]	mesenchymal	Transcriptome	mesenchymal	489	Integration of multiple layers of information using MCIA, applied to two typical “omics” research scenarios.	MCIA
24884486	Highly expressed markers in ovarian subtypes	O75462	CRLF1	Cytokine receptor-like factor 1 (Cytokine-like factor 1) (CLF-1) (ZcytoR5)	proliferative	Transcriptome	proliferative	489	Integration of multiple layers of information using MCIA, applied to two typical “omics” research scenarios.	MCIA
24884486	Highly expressed markers in ovarian subtypes	O75473	LGR5	Leucine-rich repeat-containing G-protein coupled receptor 5 (G-protein coupled receptor 49) (G-protein coupled receptor 67) (G-protein coupled receptor HG38)	proliferative	Transcriptome	proliferative	489	Integration of multiple layers of information using MCIA, applied to two typical “omics” research scenarios.	MCIA
24884486	Highly expressed markers in ovarian subtypes	O75610	LEFTY1	Left-right determination factor 1 (Left-right determination factor B) (Protein lefty-1) (Protein lefty-B)	proliferative	Transcriptome	proliferative	489	Integration of multiple layers of information using MCIA, applied to two typical “omics” research scenarios.	MCIA
24884486	Highly expressed markers in ovarian subtypes	O75711	SCRG1	Scrapie-responsive protein 1 (Scrapie-responsive gene 1 protein) (ScRG-1)	mesenchymal	Transcriptome	mesenchymal	489	Integration of multiple layers of information using MCIA, applied to two typical “omics” research scenarios.	MCIA
24884486	Highly expressed markers in ovarian subtypes	O75762	TRPA1	Transient receptor potential cation channel subfamily A member 1 (Ankyrin-like with transmembrane domains protein 1) (Transformation-sensitive protein p120) (p120) (Wasabi receptor)	mesenchymal	Transcriptome	mesenchymal	489	Integration of multiple layers of information using MCIA, applied to two typical “omics” research scenarios.	MCIA
24884486	Highly expressed markers in ovarian subtypes	O75791	GRAP2	GRB2-related adapter protein 2 (Adapter protein GRID) (GRB-2-like protein) (GRB2L) (GRBLG) (GRBX) (Grf40 adapter protein) (Grf-40) (Growth factor receptor-binding protein) (Hematopoietic cell-associated adapter protein GrpL) (P38) (Protein GADS) (SH3-SH2-SH3 adapter Mona)	immunoreactive	Transcriptome	immunoreactive	489	Integration of multiple layers of information using MCIA, applied to two typical “omics” research scenarios.	MCIA
24884486	Highly expressed markers in ovarian subtypes	O75800	ZMYND10	Zinc finger MYND domain-containing protein 10 (Protein BLu)	differentiated	Transcriptome	differentiated	489	Integration of multiple layers of information using MCIA, applied to two typical “omics” research scenarios.	MCIA
24884486	Highly expressed markers in ovarian subtypes	O75830	SERPINI2	Serpin I2 (Myoepithelium-derived serine protease inhibitor) (Pancpin) (Pancreas-specific protein TSA2004) (Peptidase inhibitor 14) (PI-14)	differentiated, proliferative	Transcriptome	differentiated, proliferative	489	Integration of multiple layers of information using MCIA, applied to two typical “omics” research scenarios.	MCIA
24884486	Highly expressed markers in ovarian subtypes	O75871	CEACAM4	Cell adhesion molecule CEACAM4 (Carcinoembryonic antigen CGM7) (Carcinoembryonic antigen-related cell adhesion molecule 4) (CEA cell adhesion molecule 4) (Non-specific cross-reacting antigen W236)	immunoreactive	Transcriptome	immunoreactive	489	Integration of multiple layers of information using MCIA, applied to two typical “omics” research scenarios.	MCIA
24884486	Highly expressed markers in ovarian subtypes	O75936	BBOX1	Gamma-butyrobetaine dioxygenase (EC 1.14.11.1) (Gamma-butyrobetaine hydroxylase) (Gamma-BBH) (Gamma-butyrobetaine,2-oxoglutarate dioxygenase)	differentiated, immunoreactive	Transcriptome	differentiated, immunoreactive	489	Integration of multiple layers of information using MCIA, applied to two typical “omics” research scenarios.	MCIA
24884486	Highly expressed markers in ovarian subtypes	O75995	CXorf9	SAM and SH3 domain-containing protein 3 (SH3 protein expressed in lymphocytes homolog)	immunoreactive	Transcriptome	immunoreactive	489	Integration of multiple layers of information using MCIA, applied to two typical “omics” research scenarios.	MCIA
24884486	Highly expressed markers in ovarian subtypes	O94769	ECM2	Extracellular matrix protein 2 (Matrix glycoprotein SC1/ECM2)	mesenchymal	Transcriptome	mesenchymal	489	Integration of multiple layers of information using MCIA, applied to two typical “omics” research scenarios.	MCIA
24884486	Highly expressed markers in ovarian subtypes	O94788	ALDH1A2	Retinal dehydrogenase 2 (RALDH 2) (RalDH2) (EC 1.2.1.36) (Aldehyde dehydrogenase family 1 member A2) (ALDH1A2) (Retinaldehyde-specific dehydrogenase type 2) (RALDH(II))	mesenchymal	Transcriptome	mesenchymal	489	Integration of multiple layers of information using MCIA, applied to two typical “omics” research scenarios.	MCIA
24884486	Highly expressed markers in ovarian subtypes	O94844	RHOBTB1	Rho-related BTB domain-containing protein 1	proliferative	Transcriptome	proliferative	489	Integration of multiple layers of information using MCIA, applied to two typical “omics” research scenarios.	MCIA
24884486	Highly expressed markers in ovarian subtypes	O94907	DKK1	Dickkopf-related protein 1 (Dickkopf-1) (Dkk-1) (hDkk-1) (SK)	mesenchymal	Transcriptome	mesenchymal	489	Integration of multiple layers of information using MCIA, applied to two typical “omics” research scenarios.	MCIA
24884486	Highly expressed markers in ovarian subtypes	O94911	ABCA8	ABC-type organic anion transporter ABCA8 (EC 7.6.2.-) (ATP-binding cassette sub-family A member 8)	mesenchymal	Transcriptome	mesenchymal	489	Integration of multiple layers of information using MCIA, applied to two typical “omics” research scenarios.	MCIA
24884486	Highly expressed markers in ovarian subtypes	O94955	RHOBTB3	Rho-related BTB domain-containing protein 3 (EC 3.6.1.-)	mesenchymal	Transcriptome	mesenchymal	489	Integration of multiple layers of information using MCIA, applied to two typical “omics” research scenarios.	MCIA
24884486	Highly expressed markers in ovarian subtypes	O95025	SEMA3D	Semaphorin-3D	mesenchymal	Transcriptome	mesenchymal	489	Integration of multiple layers of information using MCIA, applied to two typical “omics” research scenarios.	MCIA
24884486	Highly expressed markers in ovarian subtypes	O95045	UPP2	Uridine phosphorylase 2 (UPase 2) (UrdPase 2) (EC 2.4.2.3)	differentiated	Transcriptome	differentiated	489	Integration of multiple layers of information using MCIA, applied to two typical “omics” research scenarios.	MCIA
24884486	Highly expressed markers in ovarian subtypes	O95206	PCDH8	Protocadherin-8 (Arcadlin)	proliferative	Transcriptome	proliferative	489	Integration of multiple layers of information using MCIA, applied to two typical “omics” research scenarios.	MCIA
24884486	Highly expressed markers in ovarian subtypes	O95236	APOL3	Apolipoprotein L3 (Apolipoprotein L-III) (ApoL-III) (TNF-inducible protein CG12-1) (CG12_1)	immunoreactive	Transcriptome	immunoreactive	489	Integration of multiple layers of information using MCIA, applied to two typical “omics” research scenarios.	MCIA
24884486	Highly expressed markers in ovarian subtypes	O95256	IL18RAP	Interleukin-18 receptor accessory protein (IL-18 receptor accessory protein) (IL-18RAcP) (EC 3.2.2.6) (Accessory protein-like) (AcPL) (CD218 antigen-like family member B) (CDw218b) (IL-1R accessory protein-like) (IL-1RAcPL) (Interleukin-1 receptor 7) (IL-1R-7) (IL-1R7) (Interleukin-18 receptor accessory protein-like) (Interleukin-18 receptor beta) (IL-18R-beta) (IL-18Rbeta) (CD antigen CD218b)	immunoreactive	Transcriptome	immunoreactive	489	Integration of multiple layers of information using MCIA, applied to two typical “omics” research scenarios.	MCIA
24884486	Highly expressed markers in ovarian subtypes	O95343	SIX3	Homeobox protein SIX3 (Sine oculis homeobox homolog 3)	proliferative	Transcriptome	proliferative	489	Integration of multiple layers of information using MCIA, applied to two typical “omics” research scenarios.	MCIA
24884486	Highly expressed markers in ovarian subtypes	O95389	WISP3	Cellular communication network factor 6 (CCN family member 6) (WNT1-inducible-signaling pathway protein 3) (WISP-3)	differentiated	Transcriptome	differentiated	489	Integration of multiple layers of information using MCIA, applied to two typical “omics” research scenarios.	MCIA
24884486	Highly expressed markers in ovarian subtypes	O95447	C21orf13	Lebercilin-like protein (Leber congenital amaurosis 5-like protein)	differentiated	Transcriptome	differentiated	489	Integration of multiple layers of information using MCIA, applied to two typical “omics” research scenarios.	MCIA
24884486	Highly expressed markers in ovarian subtypes	O95460	MATN4	Matrilin-4	proliferative	Transcriptome	proliferative	489	Integration of multiple layers of information using MCIA, applied to two typical “omics” research scenarios.	MCIA
24884486	Highly expressed markers in ovarian subtypes	O95711	LY86	Lymphocyte antigen 86 (Ly-86) (Protein MD-1)	immunoreactive	Transcriptome	immunoreactive	489	Integration of multiple layers of information using MCIA, applied to two typical “omics” research scenarios.	MCIA
24884486	Highly expressed markers in ovarian subtypes	O95718	ESRRB	Steroid hormone receptor ERR2 (ERR beta-2) (Estrogen receptor-like 2) (Estrogen-related receptor beta) (ERR-beta) (Nuclear receptor subfamily 3 group B member 2)	proliferative	Transcriptome	proliferative	489	Integration of multiple layers of information using MCIA, applied to two typical “omics” research scenarios.	MCIA
24884486	Highly expressed markers in ovarian subtypes	O95727	CRTAM	Cytotoxic and regulatory T-cell molecule (Class-I MHC-restricted T-cell-associated molecule) (CD antigen CD355)	immunoreactive	Transcriptome	immunoreactive	489	Integration of multiple layers of information using MCIA, applied to two typical “omics” research scenarios.	MCIA
24884486	Highly expressed markers in ovarian subtypes	O95925	SPINLW1	Eppin (Cancer/testis antigen 71) (CT71) (Epididymal protease inhibitor) (Protease inhibitor WAP7) (Serine protease inhibitor-like with Kunitz and WAP domains 1) (WAP four-disulfide core domain protein 7)	differentiated	Transcriptome	differentiated	489	Integration of multiple layers of information using MCIA, applied to two typical “omics” research scenarios.	MCIA
24884486	Highly expressed markers in ovarian subtypes	O95935	TBX18	T-box transcription factor TBX18 (T-box protein 18)	mesenchymal	Transcriptome	mesenchymal	489	Integration of multiple layers of information using MCIA, applied to two typical “omics” research scenarios.	MCIA
24884486	Highly expressed markers in ovarian subtypes	O95936	EOMES	Eomesodermin homolog (T-box brain protein 2) (T-brain-2) (TBR-2)	immunoreactive	Transcriptome	immunoreactive	489	Integration of multiple layers of information using MCIA, applied to two typical “omics” research scenarios.	MCIA
24884486	Highly expressed markers in ovarian subtypes	O95965	ITGBL1	Integrin beta-like protein 1 (Osteoblast-specific cysteine-rich protein) (Ten integrin EGF-like repeat domain-containing protein)	mesenchymal, immunoreactive	Transcriptome	mesenchymal, immunoreactive	489	Integration of multiple layers of information using MCIA, applied to two typical “omics” research scenarios.	MCIA
24884486	Highly expressed markers in ovarian subtypes	O95968	SCGB1D1	Secretoglobin family 1D member 1 (Lipophilin-A)	differentiated	Transcriptome	differentiated	489	Integration of multiple layers of information using MCIA, applied to two typical “omics” research scenarios.	MCIA
24884486	Highly expressed markers in ovarian subtypes	O95969	SCGB1D2	Secretoglobin family 1D member 2 (Lipophilin-B)	differentiated	Transcriptome	differentiated	489	Integration of multiple layers of information using MCIA, applied to two typical “omics” research scenarios.	MCIA
24884486	Highly expressed markers in ovarian subtypes	O95990	FAM107A	Actin-associated protein FAM107A (Down-regulated in renal cell carcinoma 1) (Protein TU3A)	differentiated	Transcriptome	differentiated	489	Integration of multiple layers of information using MCIA, applied to two typical “omics” research scenarios.	MCIA
24884486	Highly expressed markers in ovarian subtypes	P00325	ADH1B	All-trans-retinol dehydrogenase [NAD(+)] ADH1B (EC 1.1.1.105) (Alcohol dehydrogenase 1B) (Alcohol dehydrogenase subunit beta)	mesenchymal	Transcriptome	mesenchymal	489	Integration of multiple layers of information using MCIA, applied to two typical “omics” research scenarios.	MCIA
24884486	Highly expressed markers in ovarian subtypes	P00488	F13A1	Coagulation factor XIII A chain (Coagulation factor XIIIa) (EC 2.3.2.13) (Protein-glutamine gamma-glutamyltransferase A chain) (Transglutaminase A chain)	mesenchymal	Transcriptome	mesenchymal	489	Integration of multiple layers of information using MCIA, applied to two typical “omics” research scenarios.	MCIA
24884486	Highly expressed markers in ovarian subtypes	P00739	HPR	Haptoglobin-related protein	immunoreactive	Transcriptome	immunoreactive	489	Integration of multiple layers of information using MCIA, applied to two typical “omics” research scenarios.	MCIA
24884486	Highly expressed markers in ovarian subtypes	P00749	PLAU	Urokinase-type plasminogen activator (U-plasminogen activator) (uPA) (EC 3.4.21.73) [Cleaved into: Urokinase-type plasminogen activator long chain A; Urokinase-type plasminogen activator short chain A; Urokinase-type plasminogen activator chain B]	immunoreactive	Transcriptome	immunoreactive	489	Integration of multiple layers of information using MCIA, applied to two typical “omics” research scenarios.	MCIA
24884486	Highly expressed markers in ovarian subtypes	P00973	OAS1	2'-5'-oligoadenylate synthase 1 ((2-5')oligo(A) synthase 1) (2-5A synthase 1) (EC 2.7.7.84) (E18/E16) (p46/p42 OAS)	differentiated	Transcriptome	differentiated	489	Integration of multiple layers of information using MCIA, applied to two typical “omics” research scenarios.	MCIA
24884486	Highly expressed markers in ovarian subtypes	P01344	IGF2	Insulin-like growth factor 2 (Insulin-like growth factor II) (IGF-II) (Somatomedin-A) (T3M-11-derived growth factor) [Cleaved into: Insulin-like growth factor II Ala-25 Del; Preptin]	mesenchymal	Transcriptome	mesenchymal	489	Integration of multiple layers of information using MCIA, applied to two typical “omics” research scenarios.	MCIA
24884486	Highly expressed markers in ovarian subtypes	P01591	IGJ	Immunoglobulin J chain (Joining chain of multimeric IgA and IgM)	immunoreactive	Transcriptome	immunoreactive	489	Integration of multiple layers of information using MCIA, applied to two typical “omics” research scenarios.	MCIA
24884486	Highly expressed markers in ovarian subtypes	P01602	IGKV1-5	Immunoglobulin kappa variable 1-5	immunoreactive	Transcriptome	immunoreactive	489	Integration of multiple layers of information using MCIA, applied to two typical “omics” research scenarios.	MCIA
24884486	Highly expressed markers in ovarian subtypes	P01833	PIGR	Polymeric immunoglobulin receptor (PIgR) (Poly-Ig receptor) (Hepatocellular carcinoma-associated protein TB6) [Cleaved into: Secretory component]	differentiated, immunoreactive	Transcriptome	differentiated, immunoreactive	489	Integration of multiple layers of information using MCIA, applied to two typical “omics” research scenarios.	MCIA
24884486	Highly expressed markers in ovarian subtypes	P01834	IGKC	Immunoglobulin kappa constant (Ig kappa chain C region) (Ig kappa chain C region AG) (Ig kappa chain C region CUM) (Ig kappa chain C region EU) (Ig kappa chain C region OU) (Ig kappa chain C region ROY) (Ig kappa chain C region TI)	immunoreactive	Transcriptome	immunoreactive	489	Integration of multiple layers of information using MCIA, applied to two typical “omics” research scenarios.	MCIA
24884486	Highly expressed markers in ovarian subtypes	P01871	IGHM	Immunoglobulin heavy constant mu (Ig mu chain C region) (Ig mu chain C region BOT) (Ig mu chain C region GAL) (Ig mu chain C region OU)	immunoreactive	Transcriptome	immunoreactive	489	Integration of multiple layers of information using MCIA, applied to two typical “omics” research scenarios.	MCIA
24884486	Highly expressed markers in ovarian subtypes	P01909	HLA-DQA1	HLA class II histocompatibility antigen, DQ alpha 1 chain	immunoreactive	Transcriptome	immunoreactive	489	Integration of multiple layers of information using MCIA, applied to two typical “omics” research scenarios.	MCIA
24884486	Highly expressed markers in ovarian subtypes	P01920	HLA-DQB1	HLA class II histocompatibility antigen, DQ beta 1 chain	immunoreactive	Transcriptome	immunoreactive	489	Integration of multiple layers of information using MCIA, applied to two typical “omics” research scenarios.	MCIA
24884486	Highly expressed markers in ovarian subtypes	P02458	COL2A1	Collagen alpha-1(II) chain (Alpha-1 type II collagen) [Cleaved into: Collagen alpha-1(II) chain; Chondrocalcin]	proliferative	Transcriptome	proliferative	489	Integration of multiple layers of information using MCIA, applied to two typical “omics” research scenarios.	MCIA
24884486	Highly expressed markers in ovarian subtypes	P02538	KRT6A	Keratin, type II cytoskeletal 6A (Cytokeratin-6A) (CK-6A) (Cytokeratin-6D) (CK-6D) (Keratin-6A) (K6A) (Type-II keratin Kb6) (allergen Hom s 5)	immunoreactive	Transcriptome	immunoreactive	489	Integration of multiple layers of information using MCIA, applied to two typical “omics” research scenarios.	MCIA
24884486	Highly expressed markers in ovarian subtypes	P04234	CD3D	T-cell surface glycoprotein CD3 delta chain (T-cell receptor T3 delta chain) (CD antigen CD3d)	immunoreactive	Transcriptome	immunoreactive	489	Integration of multiple layers of information using MCIA, applied to two typical “omics” research scenarios.	MCIA
24884486	Highly expressed markers in ovarian subtypes	P04278	SHBG	Sex hormone-binding globulin (SHBG) (Sex steroid-binding protein) (SBP) (Testis-specific androgen-binding protein) (ABP) (Testosterone-estradiol-binding globulin) (TeBG) (Testosterone-estrogen-binding globulin)	proliferative	Transcriptome	proliferative	489	Integration of multiple layers of information using MCIA, applied to two typical “omics” research scenarios.	MCIA
24884486	Highly expressed markers in ovarian subtypes	P04746	AMY2A	Pancreatic alpha-amylase (PA) (EC 3.2.1.1) (1,4-alpha-D-glucan glucanohydrolase)	differentiated	Transcriptome	differentiated	489	Integration of multiple layers of information using MCIA, applied to two typical “omics” research scenarios.	MCIA
24884486	Highly expressed markers in ovarian subtypes	P05120	SERPINB2	Plasminogen activator inhibitor 2 (PAI-2) (Monocyte Arg-serpin) (Placental plasminogen activator inhibitor) (Serpin B2) (Urokinase inhibitor)	mesenchymal	Transcriptome	mesenchymal	489	Integration of multiple layers of information using MCIA, applied to two typical “omics” research scenarios.	MCIA
24884486	Highly expressed markers in ovarian subtypes	P05121	SERPINE1	Plasminogen activator inhibitor 1 (PAI) (PAI-1) (Endothelial plasminogen activator inhibitor) (Serpin E1)	mesenchymal	Transcriptome	mesenchymal	489	Integration of multiple layers of information using MCIA, applied to two typical “omics” research scenarios.	MCIA
24884486	Highly expressed markers in ovarian subtypes	P05162	LGALS2	Galectin-2 (Gal-2) (Beta-galactoside-binding lectin L-14-II) (HL14) (Lactose-binding lectin 2) (S-Lac lectin 2)	immunoreactive	Transcriptome	immunoreactive	489	Integration of multiple layers of information using MCIA, applied to two typical “omics” research scenarios.	MCIA
24884486	Highly expressed markers in ovarian subtypes	P05186	ALPL	Alkaline phosphatase, tissue-nonspecific isozyme (AP-TNAP) (TNS-ALP) (TNSALP) (EC 3.1.3.1) (Alkaline phosphatase liver/bone/kidney isozyme) (Phosphoamidase) (Phosphocreatine phosphatase) (EC 3.9.1.1)	proliferative	Transcriptome	proliferative	489	Integration of multiple layers of information using MCIA, applied to two typical “omics” research scenarios.	MCIA
24884486	Highly expressed markers in ovarian subtypes	P05538	HLA-DQB2	HLA class II histocompatibility antigen, DQ beta 2 chain	immunoreactive	Transcriptome	immunoreactive	489	Integration of multiple layers of information using MCIA, applied to two typical “omics” research scenarios.	MCIA
24884486	Highly expressed markers in ovarian subtypes	P05997	COL5A2	Collagen alpha-2(V) chain	mesenchymal	Transcriptome	mesenchymal	489	Integration of multiple layers of information using MCIA, applied to two typical “omics” research scenarios.	MCIA
24884486	Highly expressed markers in ovarian subtypes	P06241	FYN	Tyrosine-protein kinase Fyn (EC 2.7.10.2) (Proto-oncogene Syn) (Proto-oncogene c-Fyn) (Src-like kinase) (SLK) (p59-Fyn)	proliferative	Transcriptome	proliferative	489	Integration of multiple layers of information using MCIA, applied to two typical “omics” research scenarios.	MCIA
24884486	Highly expressed markers in ovarian subtypes	P06276	BCHE	Cholinesterase (EC 3.1.1.8) (Acylcholine acylhydrolase) (Butyrylcholine esterase) (Choline esterase II) (Pseudocholinesterase)	mesenchymal	Transcriptome	mesenchymal	489	Integration of multiple layers of information using MCIA, applied to two typical “omics” research scenarios.	MCIA
24884486	Highly expressed markers in ovarian subtypes	P06702	S100A9	Protein S100-A9 (Calgranulin-B) (Calprotectin L1H subunit) (Leukocyte L1 complex heavy chain) (Migration inhibitory factor-related protein 14) (MRP-14) (p14) (S100 calcium-binding protein A9)	immunoreactive	Transcriptome	immunoreactive	489	Integration of multiple layers of information using MCIA, applied to two typical “omics” research scenarios.	MCIA
24884486	Highly expressed markers in ovarian subtypes	P06729	CD2	T-cell surface antigen CD2 (Erythrocyte receptor) (LFA-2) (LFA-3 receptor) (Rosette receptor) (T-cell surface antigen T11/Leu-5) (CD antigen CD2)	immunoreactive	Transcriptome	immunoreactive	489	Integration of multiple layers of information using MCIA, applied to two typical “omics” research scenarios.	MCIA
24884486	Highly expressed markers in ovarian subtypes	P07585	DCN	Decorin (Bone proteoglycan II) (PG-S2) (PG40)	mesenchymal	Transcriptome	mesenchymal	489	Integration of multiple layers of information using MCIA, applied to two typical “omics” research scenarios.	MCIA
24884486	Highly expressed markers in ovarian subtypes	P07766	CD3E	T-cell surface glycoprotein CD3 epsilon chain (T-cell surface antigen T3/Leu-4 epsilon chain) (CD antigen CD3e)	immunoreactive	Transcriptome	immunoreactive	489	Integration of multiple layers of information using MCIA, applied to two typical “omics” research scenarios.	MCIA
24884486	Highly expressed markers in ovarian subtypes	P07942	LAMB1	Laminin subunit beta-1 (Laminin B1 chain) (Laminin-1 subunit beta) (Laminin-10 subunit beta) (Laminin-12 subunit beta) (Laminin-2 subunit beta) (Laminin-6 subunit beta) (Laminin-8 subunit beta)	mesenchymal	Transcriptome	mesenchymal	489	Integration of multiple layers of information using MCIA, applied to two typical “omics” research scenarios.	MCIA
24884486	Highly expressed markers in ovarian subtypes	P07988	SFTPB	Pulmonary surfactant-associated protein B (SP-B) (18 kDa pulmonary-surfactant protein) (6 kDa protein) (Pulmonary surfactant-associated proteolipid SPL(Phe))	immunoreactive	Transcriptome	immunoreactive	489	Integration of multiple layers of information using MCIA, applied to two typical “omics” research scenarios.	MCIA
24884486	Highly expressed markers in ovarian subtypes	P08151	GLI1	Zinc finger protein GLI1 (Glioma-associated oncogene) (Oncogene GLI)	proliferative	Transcriptome	proliferative	489	Integration of multiple layers of information using MCIA, applied to two typical “omics” research scenarios.	MCIA
24884486	Highly expressed markers in ovarian subtypes	P08253	MMP2	72 kDa type IV collagenase (EC 3.4.24.24) (72 kDa gelatinase) (Gelatinase A) (Matrix metalloproteinase-2) (MMP-2) (TBE-1) [Cleaved into: PEX]	mesenchymal	Transcriptome	mesenchymal	489	Integration of multiple layers of information using MCIA, applied to two typical “omics” research scenarios.	MCIA
24884486	Highly expressed markers in ovarian subtypes	P08476	INHBA	Inhibin beta A chain (Activin beta-A chain) (Erythroid differentiation protein) (EDF)	mesenchymal, immunoreactive	Transcriptome	mesenchymal, immunoreactive	489	Integration of multiple layers of information using MCIA, applied to two typical “omics” research scenarios.	MCIA
24884486	Highly expressed markers in ovarian subtypes	P08590	MYL3	Myosin light chain 3 (Cardiac myosin light chain 1) (CMLC1) (Myosin light chain 1, slow-twitch muscle B/ventricular isoform) (MLC1SB) (Ventricular myosin alkali light chain) (Ventricular myosin light chain 1) (VLCl) (Ventricular/slow twitch myosin alkali light chain) (MLC-lV/sb)	mesenchymal	Transcriptome	mesenchymal	489	Integration of multiple layers of information using MCIA, applied to two typical “omics” research scenarios.	MCIA
24884486	Highly expressed markers in ovarian subtypes	P08631	HKK	Tyrosine-protein kinase HCK (EC 2.7.10.2) (Hematopoietic cell kinase) (Hemopoietic cell kinase) (p59-HCK/p60-HCK) (p59Hck) (p61Hck)	immunoreactive	Transcriptome	immunoreactive	489	Integration of multiple layers of information using MCIA, applied to two typical “omics” research scenarios.	MCIA
24884486	Highly expressed markers in ovarian subtypes	P08779	KRT16	Keratin, type I cytoskeletal 16 (Cytokeratin-16) (CK-16) (Keratin-16) (K16)	immunoreactive	Transcriptome	immunoreactive	489	Integration of multiple layers of information using MCIA, applied to two typical “omics” research scenarios.	MCIA
24884486	Highly expressed markers in ovarian subtypes	P09326	CD48	CD48 antigen (B-lymphocyte activation marker BLAST-1) (BCM1 surface antigen) (Leukocyte antigen MEM-102) (SLAM family member 2) (SLAMF2) (Signaling lymphocytic activation molecule 2) (TCT.1) (CD antigen CD48)	immunoreactive	Transcriptome	immunoreactive	489	Integration of multiple layers of information using MCIA, applied to two typical “omics” research scenarios.	MCIA
24884486	Highly expressed markers in ovarian subtypes	P09327	VIL1	Villin-1	proliferative	Transcriptome	proliferative	489	Integration of multiple layers of information using MCIA, applied to two typical “omics” research scenarios.	MCIA
24884486	Highly expressed markers in ovarian subtypes	P09341	CXCL1	Growth-regulated alpha protein (CXC motif chemokine 1) (GRO-alpha(1-73)) (Melanoma growth stimulatory activity) (MGSA) (Neutrophil-activating protein 3) (NAP-3) [Cleaved into: GRO-alpha(4-73); GRO-alpha(5-73); GRO-alpha(6-73)]	immunoreactive	Transcriptome	immunoreactive	489	Integration of multiple layers of information using MCIA, applied to two typical “omics” research scenarios.	MCIA
24884486	Highly expressed markers in ovarian subtypes	P09486	SPARC	SPARC (Basement-membrane protein 40) (BM-40) (Osteonectin) (ON) (Secreted protein acidic and rich in cysteine)	mesenchymal	Transcriptome	mesenchymal	489	Integration of multiple layers of information using MCIA, applied to two typical “omics” research scenarios.	MCIA
24884486	Highly expressed markers in ovarian subtypes	P09693	CD3G	T-cell surface glycoprotein CD3 gamma chain (T-cell receptor T3 gamma chain) (CD antigen CD3g)	immunoreactive	Transcriptome	immunoreactive	489	Integration of multiple layers of information using MCIA, applied to two typical “omics” research scenarios.	MCIA
24884486	Highly expressed markers in ovarian subtypes	P0C672	TSPAN19	Tetraspanin-19 (Tspan-19)	proliferative	Transcriptome	proliferative	489	Integration of multiple layers of information using MCIA, applied to two typical “omics” research scenarios.	MCIA
24884486	Highly expressed markers in ovarian subtypes	P0CG34	TMSL8	Thymosin beta-15A (NB thymosin beta) (Thymosin-like protein 8)	proliferative, mesenchymal	Transcriptome	proliferative, mesenchymal	489	Integration of multiple layers of information using MCIA, applied to two typical “omics” research scenarios.	MCIA
24884486	Highly expressed markers in ovarian subtypes	P0DJI9	SAA2	Serum amyloid A-2 protein (SAA2) [Cleaved into: Amyloid A2 protein (AA2)]	immunoreactive	Transcriptome	immunoreactive	489	Integration of multiple layers of information using MCIA, applied to two typical “omics” research scenarios.	MCIA
24884486	Highly expressed markers in ovarian subtypes	P0DUB6	AMY1A	Alpha-amylase 1A (EC 3.2.1.1) (1,4-alpha-D-glucan glucanohydrolase 1) (Salivary alpha-amylase)	differentiated	Transcriptome	differentiated	489	Integration of multiple layers of information using MCIA, applied to two typical “omics” research scenarios.	MCIA
24884486	Highly expressed markers in ovarian subtypes	P10242	MYB	Transcriptional activator Myb (Proto-oncogene c-Myb)	differentiated	Transcriptome	differentiated	489	Integration of multiple layers of information using MCIA, applied to two typical “omics” research scenarios.	MCIA
24884486	Highly expressed markers in ovarian subtypes	P10696	ALPPL2	Alkaline phosphatase, germ cell type (EC 3.1.3.1) (ALP-1) (Alkaline phosphatase Nagao isozyme) (Alkaline phosphatase, placental-like) (Germ cell alkaline phosphatase) (GCAP) (Placental alkaline phosphatase-like) (PLAP-like)	differentiated	Transcriptome	differentiated	489	Integration of multiple layers of information using MCIA, applied to two typical “omics” research scenarios.	MCIA
24884486	Highly expressed markers in ovarian subtypes	P10912	GHR	Growth hormone receptor (GH receptor) (Somatotropin receptor) [Cleaved into: Growth hormone-binding protein (GH-binding protein) (GHBP) (Serum-binding protein)]	mesenchymal	Transcriptome	mesenchymal	489	Integration of multiple layers of information using MCIA, applied to two typical “omics” research scenarios.	MCIA
24884486	Highly expressed markers in ovarian subtypes	P11086	PNMT	Phenylethanolamine N-methyltransferase (PNMTase) (EC 2.1.1.28) (Noradrenaline N-methyltransferase)	proliferative	Transcriptome	proliferative	489	Integration of multiple layers of information using MCIA, applied to two typical “omics” research scenarios.	MCIA
24884486	Highly expressed markers in ovarian subtypes	P12036	NEFH	Neurofilament heavy polypeptide (NF-H) (200 kDa neurofilament protein) (Neurofilament triplet H protein)	proliferative	Transcriptome	proliferative	489	Integration of multiple layers of information using MCIA, applied to two typical “omics” research scenarios.	MCIA
24884486	Highly expressed markers in ovarian subtypes	P12110	COL6A2	Collagen alpha-2(VI) chain	mesenchymal	Transcriptome	mesenchymal	489	Integration of multiple layers of information using MCIA, applied to two typical “omics” research scenarios.	MCIA
24884486	Highly expressed markers in ovarian subtypes	P12314	FCGR1A	High affinity immunoglobulin gamma Fc receptor I (IgG Fc receptor I) (Fc-gamma RI) (FcRI) (Fc-gamma RIA) (FcgammaRIa) (CD antigen CD64)	immunoreactive	Transcriptome	immunoreactive	489	Integration of multiple layers of information using MCIA, applied to two typical “omics” research scenarios.	MCIA
24884486	Highly expressed markers in ovarian subtypes	P12318	FCGR2A	Low affinity immunoglobulin gamma Fc region receptor II-a (IgG Fc receptor II-a) (CDw32) (Fc-gamma RII-a) (Fc-gamma-RIIa) (FcRII-a) (CD antigen CD32)	immunoreactive	Transcriptome	immunoreactive	489	Integration of multiple layers of information using MCIA, applied to two typical “omics” research scenarios.	MCIA
24884486	Highly expressed markers in ovarian subtypes	P12319	FCER1A	High affinity immunoglobulin epsilon receptor subunit alpha (Fc-epsilon RI-alpha) (FcERI) (IgE Fc receptor subunit alpha)	immunoreactive	Transcriptome	immunoreactive	489	Integration of multiple layers of information using MCIA, applied to two typical “omics” research scenarios.	MCIA
24884486	Highly expressed markers in ovarian subtypes	P12544	GZMA	Granzyme A (EC 3.4.21.78) (CTL tryptase) (Cytotoxic T-lymphocyte proteinase 1) (Fragmentin-1) (Granzyme-1) (Hanukkah factor) (H factor) (HF)	immunoreactive	Transcriptome	immunoreactive	489	Integration of multiple layers of information using MCIA, applied to two typical “omics” research scenarios.	MCIA
24884486	Highly expressed markers in ovarian subtypes	P12644	BMP4	Bone morphogenetic protein 4 (BMP-4) (Bone morphogenetic protein 2B) (BMP-2B)	mesenchymal	Transcriptome	mesenchymal	489	Integration of multiple layers of information using MCIA, applied to two typical “omics” research scenarios.	MCIA
24884486	Highly expressed markers in ovarian subtypes	P13236	CCL4	CC motif chemokine 4 (G-26 T-lymphocyte-secreted protein) (HC21) (Lymphocyte activation gene 1 protein) (LAG-1) (MIP-1-beta(1-69)) (Macrophage inflammatory protein 1-beta) (MIP-1-beta) (PAT 744) (Protein H400) (SIS-gamma) (Small-inducible cytokine A4) (T-cell activation protein 2) (ACT-2) [Cleaved into: MIP-1-beta(3-69)]	immunoreactive	Transcriptome	immunoreactive	489	Integration of multiple layers of information using MCIA, applied to two typical “omics” research scenarios.	MCIA
24884486	Highly expressed markers in ovarian subtypes	P13500	CCL2	CC motif chemokine 2 (HC11) (Monocyte chemoattractant protein 1) (Monocyte chemotactic and activating factor) (MCAF) (Monocyte chemotactic protein 1) (MCP-1) (Monocyte secretory protein JE) (Small-inducible cytokine A2)	immunoreactive	Transcriptome	immunoreactive	489	Integration of multiple layers of information using MCIA, applied to two typical “omics” research scenarios.	MCIA
24884486	Highly expressed markers in ovarian subtypes	P13611	VCAN	Versican core protein (Chondroitin sulfate proteoglycan core protein 2) (Chondroitin sulfate proteoglycan 2) (Glial hyaluronate-binding protein) (GHAP) (Large fibroblast proteoglycan) (PG-M)	mesenchymal	Transcriptome	mesenchymal	489	Integration of multiple layers of information using MCIA, applied to two typical “omics” research scenarios.	MCIA
24884486	Highly expressed markers in ovarian subtypes	P13612	ITGA4	Integrin alpha-4 (CD49 antigen-like family member D) (Integrin alpha-IV) (VLA-4 subunit alpha) (CD antigen CD49d)	immunoreactive	Transcriptome	immunoreactive	489	Integration of multiple layers of information using MCIA, applied to two typical “omics” research scenarios.	MCIA
24884486	Highly expressed markers in ovarian subtypes	P13866	SLC5A1	Sodium/glucose cotransporter 1 (Na(+)/glucose cotransporter 1) (High affinity sodium-glucose cotransporter) (Solute carrier family 5 member 1)	differentiated	Transcriptome	differentiated	489	Integration of multiple layers of information using MCIA, applied to two typical “omics” research scenarios.	MCIA
24884486	Highly expressed markers in ovarian subtypes	P14138	EDN3	Endothelin-3 (ET-3) (Preproendothelin-3) (PPET3)	proliferative	Transcriptome	proliferative	489	Integration of multiple layers of information using MCIA, applied to two typical “omics” research scenarios.	MCIA
24884486	Highly expressed markers in ovarian subtypes	P14555	PLA2G2A	Phospholipase A2, membrane associated (EC 3.1.1.4) (GIIC sPLA2) (Group IIA phospholipase A2) (Non-pancreatic secretory phospholipase A2) (NPS-PLA2) (Phosphatidylcholine 2-acylhydrolase 2A)	mesenchymal	Transcriptome	mesenchymal	489	Integration of multiple layers of information using MCIA, applied to two typical “omics” research scenarios.	MCIA
24884486	Highly expressed markers in ovarian subtypes	P14616	INSRR	Insulin receptor-related protein (IRR) (EC 2.7.10.1) (IR-related receptor) [Cleaved into: Insulin receptor-related protein alpha chain; Insulin receptor-related protein beta chain]	mesenchymal	Transcriptome	mesenchymal	489	Integration of multiple layers of information using MCIA, applied to two typical “omics” research scenarios.	MCIA
24884486	Highly expressed markers in ovarian subtypes	P14784	IL2RB	Interleukin-2 receptor subunit beta (IL-2 receptor subunit beta) (IL-2R subunit beta) (IL-2RB) (High affinity IL-2 receptor subunit beta) (Interleukin-15 receptor subunit beta) (p70-75) (p75) (CD antigen CD122)	immunoreactive	Transcriptome	immunoreactive	489	Integration of multiple layers of information using MCIA, applied to two typical “omics” research scenarios.	MCIA
24884486	Highly expressed markers in ovarian subtypes	P15085	CPA1	Carboxypeptidase A1 (EC 3.4.17.1)	proliferative	Transcriptome	proliferative	489	Integration of multiple layers of information using MCIA, applied to two typical “omics” research scenarios.	MCIA
24884486	Highly expressed markers in ovarian subtypes	P15144	ANPEP	Aminopeptidase N (AP-N) (hAPN) (EC 3.4.11.2) (Alanyl aminopeptidase) (Aminopeptidase M) (AP-M) (Microsomal aminopeptidase) (Myeloid plasma membrane glycoprotein CD13) (gp150) (CD antigen CD13)	immunoreactive	Transcriptome	immunoreactive	489	Integration of multiple layers of information using MCIA, applied to two typical “omics” research scenarios.	MCIA
24884486	Highly expressed markers in ovarian subtypes	P15313	ATP6V1B1	V-type proton ATPase subunit B, kidney isoform (V-ATPase subunit B 1) (Endomembrane proton pump 58 kDa subunit) (Vacuolar proton pump subunit B 1)	differentiated	Transcriptome	differentiated	489	Integration of multiple layers of information using MCIA, applied to two typical “omics” research scenarios.	MCIA
24884486	Highly expressed markers in ovarian subtypes	P15559	NQO1	NAD(P)H dehydrogenase [quinone] 1 (EC 1.6.5.2) (Azoreductase) (DT-diaphorase) (DTD) (Menadione reductase) (NAD(P)H:quinone oxidoreductase 1) (Phylloquinone reductase) (Quinone reductase 1) (QR1)	differentiated	Transcriptome	differentiated	489	Integration of multiple layers of information using MCIA, applied to two typical “omics” research scenarios.	MCIA
24884486	Highly expressed markers in ovarian subtypes	P15812	CD1E	T-cell surface glycoprotein CD1e, membrane-associated (hCD1e) (R2G1) (CD antigen CD1e) [Cleaved into: T-cell surface glycoprotein CD1e, soluble (sCD1e)]	immunoreactive	Transcriptome	immunoreactive	489	Integration of multiple layers of information using MCIA, applied to two typical “omics” research scenarios.	MCIA
24884486	Highly expressed markers in ovarian subtypes	P16112	ACAN	Aggrecan core protein (Cartilage-specific proteoglycan core protein) (CSPCP) (Chondroitin sulfate proteoglycan core protein 1) (Chondroitin sulfate proteoglycan 1) [Cleaved into: Aggrecan core protein 2]	mesenchymal	Transcriptome	mesenchymal	489	Integration of multiple layers of information using MCIA, applied to two typical “omics” research scenarios.	MCIA
24884486	Highly expressed markers in ovarian subtypes	P16410	CTLA4	Cytotoxic T-lymphocyte protein 4 (Cytotoxic T-lymphocyte-associated antigen 4) (CTLA-4) (CD antigen CD152)	immunoreactive	Transcriptome	immunoreactive	489	Integration of multiple layers of information using MCIA, applied to two typical “omics” research scenarios.	MCIA
24884486	Highly expressed markers in ovarian subtypes	P16662	UGT2B7	UDP-glucuronosyltransferase 2B7 (UDPGT 2B7) (UGT2B7) (EC 2.4.1.17) (3,4-catechol estrogen-specific UDPGT) (UDP-glucuronosyltransferase 2B9) (UDPGT 2B9) (UDPGTh-2)	differentiated	Transcriptome	differentiated	489	Integration of multiple layers of information using MCIA, applied to two typical “omics” research scenarios.	MCIA
24884486	Highly expressed markers in ovarian subtypes	P16871	IL7R	Interleukin-7 receptor subunit alpha (IL-7 receptor subunit alpha) (IL-7R subunit alpha) (IL-7R-alpha) (IL-7RA) (CDw127) (CD antigen CD127)	immunoreactive	Transcriptome	immunoreactive	489	Integration of multiple layers of information using MCIA, applied to two typical “omics” research scenarios.	MCIA
24884486	Highly expressed markers in ovarian subtypes	P17677	GAP43	Neuromodulin (Axonal membrane protein GAP-43) (Growth-associated protein 43) (Neural phosphoprotein B-50) (pp46)	mesenchymal	Transcriptome	mesenchymal	489	Integration of multiple layers of information using MCIA, applied to two typical “omics” research scenarios.	MCIA
24884486	Highly expressed markers in ovarian subtypes	P18075	BMP7	Bone morphogenetic protein 7 (BMP-7) (Osteogenic protein 1) (OP-1) (Eptotermin alfa)	proliferative	Transcriptome	proliferative	489	Integration of multiple layers of information using MCIA, applied to two typical “omics” research scenarios.	MCIA
24884486	Highly expressed markers in ovarian subtypes	P19075	TSPAN8	Tetraspanin-8 (Tspan-8) (Transmembrane 4 superfamily member 3) (Tumor-associated antigen CO-029)	differentiated, immunoreactive	Transcriptome	differentiated, immunoreactive	489	Integration of multiple layers of information using MCIA, applied to two typical “omics” research scenarios.	MCIA
24884486	Highly expressed markers in ovarian subtypes	P19397	CD53	Leukocyte surface antigen CD53 (Cell surface glycoprotein CD53) (Tetraspanin-25) (Tspan-25) (CD antigen CD53)	immunoreactive	Transcriptome	immunoreactive	489	Integration of multiple layers of information using MCIA, applied to two typical “omics” research scenarios.	MCIA
24884486	Highly expressed markers in ovarian subtypes	P19823	ITIH2	Inter-alpha-trypsin inhibitor heavy chain H2 (ITI heavy chain H2) (ITI-HC2) (Inter-alpha-inhibitor heavy chain 2) (Inter-alpha-trypsin inhibitor complex component II) (Serum-derived hyaluronan-associated protein) (SHAP)	proliferative	Transcriptome	proliferative	489	Integration of multiple layers of information using MCIA, applied to two typical “omics” research scenarios.	MCIA
24884486	Highly expressed markers in ovarian subtypes	P19835	CEL	Bile salt-activated lipase (BAL) (EC 3.1.1.13) (EC 3.1.1.3) (EC 3.1.1.6) (Bile salt-stimulated lipase) (BSSL) (Bucelipase) (Carboxyl ester lipase) (Cholesterol esterase) (Pancreatic lysophospholipase) (Sterol esterase)	proliferative	Transcriptome	proliferative	489	Integration of multiple layers of information using MCIA, applied to two typical “omics” research scenarios.	MCIA
24884486	Highly expressed markers in ovarian subtypes	P20231	TPSB2	Tryptase beta-2 (Tryptase-2) (EC 3.4.21.59) (Tryptase II)	immunoreactive	Transcriptome	immunoreactive	489	Integration of multiple layers of information using MCIA, applied to two typical “omics” research scenarios.	MCIA
24884486	Highly expressed markers in ovarian subtypes	P20337	RAB3B	Ras-related protein Rab-3B	mesenchymal	Transcriptome	mesenchymal	489	Integration of multiple layers of information using MCIA, applied to two typical “omics” research scenarios.	MCIA
24884486	Highly expressed markers in ovarian subtypes	P20711	DDC	Aromatic-L-amino-acid decarboxylase (AADC) (EC 4.1.1.28) (DOPA decarboxylase) (DDC)	differentiated	Transcriptome	differentiated	489	Integration of multiple layers of information using MCIA, applied to two typical “omics” research scenarios.	MCIA
24884486	Highly expressed markers in ovarian subtypes	P20718	GZMH	Granzyme H (EC 3.4.21.-) (CCP-X) (Cathepsin G-like 2) (CTSGL2) (Cytotoxic T-lymphocyte proteinase) (Cytotoxic serine protease C) (CSP-C)	immunoreactive	Transcriptome	immunoreactive	489	Integration of multiple layers of information using MCIA, applied to two typical “omics” research scenarios.	MCIA
24884486	Highly expressed markers in ovarian subtypes	P20719	HOXA5	Homeobox protein Hox-A5 (Homeobox protein Hox-1C)	mesenchymal	Transcriptome	mesenchymal	489	Integration of multiple layers of information using MCIA, applied to two typical “omics” research scenarios.	MCIA
24884486	Highly expressed markers in ovarian subtypes	P20774	OGN	Mimecan (Osteoglycin) (Osteoinductive factor) (OIF)	mesenchymal	Transcriptome	mesenchymal	489	Integration of multiple layers of information using MCIA, applied to two typical “omics” research scenarios.	MCIA
24884486	Highly expressed markers in ovarian subtypes	P20783	NTF3	Neurotrophin-3 (NT-3) (HDNF) (Nerve growth factor 2) (NGF-2) (Neurotrophic factor)	proliferative	Transcriptome	proliferative	489	Integration of multiple layers of information using MCIA, applied to two typical “omics” research scenarios.	MCIA
24884486	Highly expressed markers in ovarian subtypes	P20794	MAK	Serine/threonine-protein kinase MAK (EC 2.7.11.1) (Male germ cell-associated kinase)	differentiated	Transcriptome	differentiated	489	Integration of multiple layers of information using MCIA, applied to two typical “omics” research scenarios.	MCIA
24884486	Highly expressed markers in ovarian subtypes	P20815	CYP3A5	Cytochrome P450 3A5 (EC 1.14.14.1) (CYPIIIA5) (Cytochrome P450-PCN3)	differentiated	Transcriptome	differentiated	489	Integration of multiple layers of information using MCIA, applied to two typical “omics” research scenarios.	MCIA
24884486	Highly expressed markers in ovarian subtypes	P20908	COL5A1	Collagen alpha-1(V) chain	mesenchymal	Transcriptome	mesenchymal	489	Integration of multiple layers of information using MCIA, applied to two typical “omics” research scenarios.	MCIA
24884486	Highly expressed markers in ovarian subtypes	P20963	CD247	T-cell surface glycoprotein CD3 zeta chain (T-cell receptor T3 zeta chain) (CD antigen CD247)	immunoreactive	Transcriptome	immunoreactive	489	Integration of multiple layers of information using MCIA, applied to two typical “omics” research scenarios.	MCIA
24884486	Highly expressed markers in ovarian subtypes	P21589	NT5E	5'-nucleotidase (5'-NT) (EC 3.1.3.35) (EC 3.1.3.5) (EC 3.1.3.89) (EC 3.1.3.91) (EC 3.1.3.99) (5'-deoxynucleotidase) (Ecto-5'-nucleotidase) (IMP-specific 5'-nucleotidase) (Thymidylate 5'-phosphatase) (CD antigen CD73)	immunoreactive	Transcriptome	immunoreactive	489	Integration of multiple layers of information using MCIA, applied to two typical “omics” research scenarios.	MCIA
24884486	Highly expressed markers in ovarian subtypes	P21781	FGF7	Fibroblast growth factor 7 (FGF-7) (Heparin-binding growth factor 7) (HBGF-7) (Keratinocyte growth factor)	mesenchymal	Transcriptome	mesenchymal	489	Integration of multiple layers of information using MCIA, applied to two typical “omics” research scenarios.	MCIA
24884486	Highly expressed markers in ovarian subtypes	P22674	CCNO	Cyclin-O	differentiated	Transcriptome	differentiated	489	Integration of multiple layers of information using MCIA, applied to two typical “omics” research scenarios.	MCIA
24884486	Highly expressed markers in ovarian subtypes	P22676	CALB2	Calretinin (CR) (29 kDa calbindin)	mesenchymal	Transcriptome	mesenchymal	489	Integration of multiple layers of information using MCIA, applied to two typical “omics” research scenarios.	MCIA
24884486	Highly expressed markers in ovarian subtypes	P22692	IGFBP4	Insulin-like growth factor-binding protein 4 (IBP-4) (IGF-binding protein 4) (IGFBP-4)	mesenchymal	Transcriptome	mesenchymal	489	Integration of multiple layers of information using MCIA, applied to two typical “omics” research scenarios.	MCIA
24884486	Highly expressed markers in ovarian subtypes	P22749	G.N.L.Y.	Granulysin (Lymphokine LAG-2) (Protein NKG5) (T-cell activation protein 519)	immunoreactive	Transcriptome	immunoreactive	489	Integration of multiple layers of information using MCIA, applied to two typical “omics” research scenarios.	MCIA
24884486	Highly expressed markers in ovarian subtypes	P22794	EVI2A	Protein EVI2A (Ecotropic viral integration site 2A protein homolog) (EVI-2A)	immunoreactive	Transcriptome	immunoreactive	489	Integration of multiple layers of information using MCIA, applied to two typical “omics” research scenarios.	MCIA
24884486	Highly expressed markers in ovarian subtypes	P23352	KAL1	Anosmin-1 (Adhesion molecule-like X-linked) (Kallmann syndrome protein)	mesenchymal	Transcriptome	mesenchymal	489	Integration of multiple layers of information using MCIA, applied to two typical “omics” research scenarios.	MCIA
24884486	Highly expressed markers in ovarian subtypes	P23468	PTPRD	Receptor-type tyrosine-protein phosphatase delta (Protein-tyrosine phosphatase delta) (R-PTP-delta) (EC 3.1.3.48)	mesenchymal	Transcriptome	mesenchymal	489	Integration of multiple layers of information using MCIA, applied to two typical “omics” research scenarios.	MCIA
24884486	Highly expressed markers in ovarian subtypes	P24071	FCAR	Immunoglobulin alpha Fc receptor (IgA Fc receptor) (CD antigen CD89)	immunoreactive	Transcriptome	immunoreactive	489	Integration of multiple layers of information using MCIA, applied to two typical “omics” research scenarios.	MCIA
24884486	Highly expressed markers in ovarian subtypes	P24821	TNC	Tenascin (TN) (Cytotactin) (GMEM) (GP 150-225) (Glioma-associated-extracellular matrix antigen) (Hexabrachion) (JI) (Myotendinous antigen) (Neuronectin) (Tenascin-C) (TN-C)	mesenchymal	Transcriptome	mesenchymal	489	Integration of multiple layers of information using MCIA, applied to two typical “omics” research scenarios.	MCIA
24884486	Highly expressed markers in ovarian subtypes	P25092	STAR	Guanylyl cyclase C (GC-C) (EC 4.6.1.2) (Heat-stable enterotoxin receptor) (STA receptor) (hSTAR) (Intestinal guanylate cyclase)	differentiated, proliferative	Transcriptome	differentiated, proliferative	489	Integration of multiple layers of information using MCIA, applied to two typical “omics” research scenarios.	MCIA
24884486	Highly expressed markers in ovarian subtypes	P25101	EDNRA	Endothelin-1 receptor (Endothelin receptor type A) (ET-A) (ETA-R) (hET-AR)	mesenchymal	Transcriptome	mesenchymal	489	Integration of multiple layers of information using MCIA, applied to two typical “omics” research scenarios.	MCIA
24884486	Highly expressed markers in ovarian subtypes	P26232	CTNNA2	Catenin alpha-2 (Alpha N-catenin) (Alpha-catenin-related protein)	proliferative	Transcriptome	proliferative	489	Integration of multiple layers of information using MCIA, applied to two typical “omics” research scenarios.	MCIA
24884486	Highly expressed markers in ovarian subtypes	P26678	PLN	Phospholamban (PLB)	mesenchymal	Transcriptome	mesenchymal	489	Integration of multiple layers of information using MCIA, applied to two typical “omics” research scenarios.	MCIA
24884486	Highly expressed markers in ovarian subtypes	P26715	KLRC1	NKG2-A/NKG2-B type II integral membrane protein (CD159 antigen-like family member A) (NK cell receptor A) (NKG2-A/B-activating NK receptor) (CD antigen CD159a)	immunoreactive	Transcriptome	immunoreactive	489	Integration of multiple layers of information using MCIA, applied to two typical “omics” research scenarios.	MCIA
24884486	Highly expressed markers in ovarian subtypes	P26717	KLRC2	NKG2-C type II integral membrane protein (CD159 antigen-like family member C) (NK cell receptor C) (NKG2-C-activating NK receptor) (CD antigen CD159c)	immunoreactive	Transcriptome	immunoreactive	489	Integration of multiple layers of information using MCIA, applied to two typical “omics” research scenarios.	MCIA
24884486	Highly expressed markers in ovarian subtypes	P26718	KLRK1	NKG2-D type II integral membrane protein (Killer cell lectin-like receptor subfamily K member 1) (NK cell receptor D) (NKG2-D-activating NK receptor) (CD antigen CD314)	immunoreactive	Transcriptome	immunoreactive	489	Integration of multiple layers of information using MCIA, applied to two typical “omics” research scenarios.	MCIA
24884486	Highly expressed markers in ovarian subtypes	P26992	CNTFR	Ciliary neurotrophic factor receptor subunit alpha (CNTF receptor subunit alpha) (CNTFR-alpha)	proliferative	Transcriptome	proliferative	489	Integration of multiple layers of information using MCIA, applied to two typical “omics” research scenarios.	MCIA
24884486	Highly expressed markers in ovarian subtypes	P26998	CRYBB3	Beta-crystallin B3 (Beta-B3 crystallin) [Cleaved into: Beta-crystallin B3, N-terminally processed]	differentiated	Transcriptome	differentiated	489	Integration of multiple layers of information using MCIA, applied to two typical “omics” research scenarios.	MCIA
24884486	Highly expressed markers in ovarian subtypes	P28065	PSMB9	Proteasome subunit beta type-9 (EC 3.4.25.1) (Low molecular mass protein 2) (Macropain chain 7) (Multicatalytic endopeptidase complex chain 7) (Proteasome chain 7) (Proteasome subunit beta-1i) (Really interesting new gene 12 protein)	immunoreactive	Transcriptome	immunoreactive	489	Integration of multiple layers of information using MCIA, applied to two typical “omics” research scenarios.	MCIA
24884486	Highly expressed markers in ovarian subtypes	P28221	HTR1D	5-hydroxytryptamine receptor 1D (5-HT-1D) (5-HT1D) (Serotonin 1D alpha receptor) (5-HT-1D-alpha) (Serotonin receptor 1D)	proliferative	Transcriptome	proliferative	489	Integration of multiple layers of information using MCIA, applied to two typical “omics” research scenarios.	MCIA
24884486	Highly expressed markers in ovarian subtypes	P28300	LOX	Protein-lysine 6-oxidase (EC 1.4.3.13) (Lysyl oxidase) [Cleaved into: Protein-lysine 6-oxidase, long form; Protein-lysine 6-oxidase, short form]	mesenchymal	Transcriptome	mesenchymal	489	Integration of multiple layers of information using MCIA, applied to two typical “omics” research scenarios.	MCIA
24884486	Highly expressed markers in ovarian subtypes	P28360	MSX1	Homeobox protein MSX-1 (Homeobox protein Hox-7) (Msh homeobox 1-like protein)	proliferative	Transcriptome	proliferative	489	Integration of multiple layers of information using MCIA, applied to two typical “omics” research scenarios.	MCIA
24884486	Highly expressed markers in ovarian subtypes	P28907	CD38	ADP-ribosyl cyclase/cyclic ADP-ribose hydrolase 1 (EC 3.2.2.-) (EC 3.2.2.6) (2'-phospho-ADP-ribosyl cyclase/2'-phospho-cyclic-ADP-ribose transferase) (EC 2.4.99.20) (2'-phospho-cyclic-ADP-ribose transferase) (ADP-ribosyl cyclase 1) (ADPRC 1) (Cyclic ADP-ribose hydrolase 1) (cADPR hydrolase 1) (T10) (CD antigen CD38)	immunoreactive	Transcriptome	immunoreactive	489	Integration of multiple layers of information using MCIA, applied to two typical “omics” research scenarios.	MCIA
24884486	Highly expressed markers in ovarian subtypes	P29017	CD1C	T-cell surface glycoprotein CD1c (CD antigen CD1c)	immunoreactive	Transcriptome	immunoreactive	489	Integration of multiple layers of information using MCIA, applied to two typical “omics” research scenarios.	MCIA
24884486	Highly expressed markers in ovarian subtypes	P29033	GJB2	Gap junction beta-2 protein (Connexin-26) (Cx26)	immunoreactive	Transcriptome	immunoreactive	489	Integration of multiple layers of information using MCIA, applied to two typical “omics” research scenarios.	MCIA
24884486	Highly expressed markers in ovarian subtypes	P29466	CASP1	Caspase-1 (CASP-1) (EC 3.4.22.36) (Interleukin-1 beta convertase) (IL-1BC) (Interleukin-1 beta-converting enzyme) (ICE) (IL-1 beta-converting enzyme) (p45) [Cleaved into: Caspase-1 subunit p20; Caspase-1 subunit p10]	immunoreactive	Transcriptome	immunoreactive	489	Integration of multiple layers of information using MCIA, applied to two typical “omics” research scenarios.	MCIA
24884486	Highly expressed markers in ovarian subtypes	P29508	SERPINB3	Serpin B3 (Protein T4-A) (Squamous cell carcinoma antigen 1) (SCCA-1)	mesenchymal	Transcriptome	mesenchymal	489	Integration of multiple layers of information using MCIA, applied to two typical “omics” research scenarios.	MCIA
24884486	Highly expressed markers in ovarian subtypes	P29965	CD40LG	CD40 ligand (CD40-L) (T-cell antigen Gp39) (TNF-related activation protein) (TRAP) (Tumor necrosis factor ligand superfamily member 5) (CD antigen CD154) [Cleaved into: CD40 ligand, membrane form; CD40 ligand, soluble form (sCD40L)]	immunoreactive	Transcriptome	immunoreactive	489	Integration of multiple layers of information using MCIA, applied to two typical “omics” research scenarios.	MCIA
24884486	Highly expressed markers in ovarian subtypes	P30273	FCER1G	High affinity immunoglobulin epsilon receptor subunit gamma (Fc receptor gamma-chain) (FcRgamma) (Fc-epsilon RI-gamma) (IgE Fc receptor subunit gamma) (FceRI gamma)	immunoreactive	Transcriptome	immunoreactive	489	Integration of multiple layers of information using MCIA, applied to two typical “omics” research scenarios.	MCIA
24884486	Highly expressed markers in ovarian subtypes	P30279	CCND2	G1/S-specific cyclin D2	proliferative	Transcriptome	proliferative	489	Integration of multiple layers of information using MCIA, applied to two typical “omics” research scenarios.	MCIA
24884486	Highly expressed markers in ovarian subtypes	P30556	AGTR1	Type-1 angiotensin II receptor (AT1AR) (AT1BR) (Angiotensin II type-1 receptor) (AT1 receptor)	mesenchymal	Transcriptome	mesenchymal	489	Integration of multiple layers of information using MCIA, applied to two typical “omics” research scenarios.	MCIA
24884486	Highly expressed markers in ovarian subtypes	P31146	CORO1A	Coronin-1A (Coronin-like protein A) (Clipin-A) (Coronin-like protein p57) (Tryptophan aspartate-containing coat protein) (TACO)	immunoreactive	Transcriptome	immunoreactive	489	Integration of multiple layers of information using MCIA, applied to two typical “omics” research scenarios.	MCIA
24884486	Highly expressed markers in ovarian subtypes	P31152	MAPK4	Mitogen-activated protein kinase 4 (MAP kinase 4) (MAPK 4) (EC 2.7.11.24) (Extracellular signal-regulated kinase 4) (ERK-4) (MAP kinase isoform p63) (p63-MAPK)	proliferative, mesenchymal	Transcriptome	proliferative, mesenchymal	489	Integration of multiple layers of information using MCIA, applied to two typical “omics” research scenarios.	MCIA
24884486	Highly expressed markers in ovarian subtypes	P31268	HOXA7	Homeobox protein Hox-A7 (Homeobox protein Hox 1.1) (Homeobox protein Hox-1A)	mesenchymal	Transcriptome	mesenchymal	489	Integration of multiple layers of information using MCIA, applied to two typical “omics” research scenarios.	MCIA
24884486	Highly expressed markers in ovarian subtypes	P31269	HOXA9	Homeobox protein Hox-A9 (Homeobox protein Hox-1G)	mesenchymal	Transcriptome	mesenchymal	489	Integration of multiple layers of information using MCIA, applied to two typical “omics” research scenarios.	MCIA
24884486	Highly expressed markers in ovarian subtypes	P31371	FGF9	Fibroblast growth factor 9 (FGF-9) (Glia-activating factor) (GAF) (Heparin-binding growth factor 9) (HBGF-9)	proliferative	Transcriptome	proliferative	489	Integration of multiple layers of information using MCIA, applied to two typical “omics” research scenarios.	MCIA
24884486	Highly expressed markers in ovarian subtypes	P31512	FMO2	Dimethylaniline monooxygenase [N-oxide-forming] 4 (EC 1.14.13.8) (Dimethylaniline oxidase 4) (Hepatic flavin-containing monooxygenase 4) (FMO 4)	immunoreactive	Transcriptome	immunoreactive	489	Integration of multiple layers of information using MCIA, applied to two typical “omics” research scenarios.	MCIA
24884486	Highly expressed markers in ovarian subtypes	P31785	IL2RG	Cytokine receptor common subunit gamma (Interleukin-2 receptor subunit gamma) (IL-2 receptor subunit gamma) (IL-2R subunit gamma) (IL-2RG) (gammaC) (p64) (CD antigen CD132)	immunoreactive	Transcriptome	immunoreactive	489	Integration of multiple layers of information using MCIA, applied to two typical “omics” research scenarios.	MCIA
24884486	Highly expressed markers in ovarian subtypes	P31994	FCGR2B	Low affinity immunoglobulin gamma Fc region receptor II-b (IgG Fc receptor II-b) (CDw32) (Fc-gamma RII-b) (Fc-gamma-RIIb) (FcRII-b) (CD antigen CD32)	immunoreactive	Transcriptome	immunoreactive	489	Integration of multiple layers of information using MCIA, applied to two typical “omics” research scenarios.	MCIA
24884486	Highly expressed markers in ovarian subtypes	P32239	CCKBR	Gastrin/cholecystokinin type B receptor (CCK-B receptor) (CCK-BR) (Cholecystokinin-2 receptor) (CCK2-R)	proliferative	Transcriptome	proliferative	489	Integration of multiple layers of information using MCIA, applied to two typical “omics” research scenarios.	MCIA
24884486	Highly expressed markers in ovarian subtypes	P32248	CCR7	CC chemokine receptor type 7 (CC CKR-7) (CC-CKR-7) (CCR-7) (BLR2) (CDw197) (Epstein-Barr virus-induced G-protein coupled receptor 1) (EBI1) (EBV-induced G-protein coupled receptor 1) (MIP-3 beta receptor) (CD antigen CD197)	immunoreactive	Transcriptome	immunoreactive	489	Integration of multiple layers of information using MCIA, applied to two typical “omics” research scenarios.	MCIA
24884486	Highly expressed markers in ovarian subtypes	P32249	EBI2	G-protein coupled receptor 183 (Epstein-Barr virus-induced G-protein coupled receptor 2) (EBI2) (EBV-induced G-protein coupled receptor 2) (hEBI2)	immunoreactive	Transcriptome	immunoreactive	489	Integration of multiple layers of information using MCIA, applied to two typical “omics” research scenarios.	MCIA
24884486	Highly expressed markers in ovarian subtypes	P32456	GBP2	Guanylate-binding protein 2 (EC 3.6.5.-) (GTP-binding protein 2) (GBP-2) (HuGBP-2) (Guanine nucleotide-binding protein 2) (Interferon-induced guanylate-binding protein 2)	immunoreactive	Transcriptome	immunoreactive	489	Integration of multiple layers of information using MCIA, applied to two typical “omics” research scenarios.	MCIA
24884486	Highly expressed markers in ovarian subtypes	P32745	SSTR3	Somatostatin receptor type 3 (SS-3-R) (SS3-R) (SS3R) (SST3) (SSR-28)	proliferative	Transcriptome	proliferative	489	Integration of multiple layers of information using MCIA, applied to two typical “omics” research scenarios.	MCIA
24884486	Highly expressed markers in ovarian subtypes	P32970	CD70	CD70 antigen (CD27 ligand) (CD27-L) (Tumor necrosis factor ligand superfamily member 7) (CD antigen CD70)	immunoreactive	Transcriptome	immunoreactive	489	Integration of multiple layers of information using MCIA, applied to two typical “omics” research scenarios.	MCIA
24884486	Highly expressed markers in ovarian subtypes	P34741	SDC2	Syndecan-2 (SYND2) (Fibroglycan) (Heparan sulfate proteoglycan core protein) (HSPG) (CD antigen CD362)	mesenchymal	Transcriptome	mesenchymal	489	Integration of multiple layers of information using MCIA, applied to two typical “omics” research scenarios.	MCIA
24884486	Highly expressed markers in ovarian subtypes	P34910	EVI2B	Protein EVI2B (Ecotropic viral integration site 2B protein homolog) (EVI-2B) (CD antigen CD361)	immunoreactive	Transcriptome	immunoreactive	489	Integration of multiple layers of information using MCIA, applied to two typical “omics” research scenarios.	MCIA
24884486	Highly expressed markers in ovarian subtypes	P34969	HTR7	5-hydroxytryptamine receptor 7 (5-HT-7) (5-HT7) (5-HT-X) (Serotonin receptor 7)	immunoreactive	Transcriptome	immunoreactive	489	Integration of multiple layers of information using MCIA, applied to two typical “omics” research scenarios.	MCIA
24884486	Highly expressed markers in ovarian subtypes	P35443	THBS4	Thrombospondin-4	proliferative	Transcriptome	proliferative	489	Integration of multiple layers of information using MCIA, applied to two typical “omics” research scenarios.	MCIA
24884486	Highly expressed markers in ovarian subtypes	P35555	FBN1	Fibrillin-1 [Cleaved into: Asprosin]	mesenchymal	Transcriptome	mesenchymal	489	Integration of multiple layers of information using MCIA, applied to two typical “omics” research scenarios.	MCIA
24884486	Highly expressed markers in ovarian subtypes	P35556	FBN2	Fibrillin-2 [Cleaved into: Placensin]	proliferative, mesenchymal	Transcriptome	proliferative, mesenchymal	489	Integration of multiple layers of information using MCIA, applied to two typical “omics” research scenarios.	MCIA
24884486	Highly expressed markers in ovarian subtypes	P35557	G.C.K.	Hexokinase-4 (HK4) (EC 2.7.1.1) (Glucokinase) (Hexokinase type IV) (HK IV) (Hexokinase-D)	proliferative	Transcriptome	proliferative	489	Integration of multiple layers of information using MCIA, applied to two typical “omics” research scenarios.	MCIA
24884486	Highly expressed markers in ovarian subtypes	P35625	TIMP3	Metalloproteinase inhibitor 3 (Protein MIG-5) (Tissue inhibitor of metalloproteinases 3) (TIMP-3)	mesenchymal	Transcriptome	mesenchymal	489	Integration of multiple layers of information using MCIA, applied to two typical “omics” research scenarios.	MCIA
24884486	Highly expressed markers in ovarian subtypes	P35716	SOX11	Transcription factor SOX-11	proliferative, mesenchymal	Transcriptome	proliferative, mesenchymal	489	Integration of multiple layers of information using MCIA, applied to two typical “omics” research scenarios.	MCIA
24884486	Highly expressed markers in ovarian subtypes	P36222	CHI3L1	Chitinase-3-like protein 1 (39 kDa synovial protein) (Cartilage glycoprotein 39) (CGP-39) (GP-39) (hCGP-39) (YKL-40)	differentiated	Transcriptome	differentiated	489	Integration of multiple layers of information using MCIA, applied to two typical “omics” research scenarios.	MCIA
24884486	Highly expressed markers in ovarian subtypes	P36537	UGT2B10	UDP-glucuronosyltransferase 2B10 (UDPGT 2B10) (EC 2.4.1.17)	differentiated	Transcriptome	differentiated	489	Integration of multiple layers of information using MCIA, applied to two typical “omics” research scenarios.	MCIA
24884486	Highly expressed markers in ovarian subtypes	P36955	SERPINF1	Pigment epithelium-derived factor (PEDF) (Cell proliferation-inducing gene 35 protein) (EPC-1) (Serpin F1)	mesenchymal	Transcriptome	mesenchymal	489	Integration of multiple layers of information using MCIA, applied to two typical “omics” research scenarios.	MCIA
24884486	Highly expressed markers in ovarian subtypes	P36959	GMPR	GMP reductase 1 (GMPR 1) (EC 1.7.1.7) (Guanosine 5'-monophosphate oxidoreductase 1) (Guanosine monophosphate reductase 1)	differentiated	Transcriptome	differentiated	489	Integration of multiple layers of information using MCIA, applied to two typical “omics” research scenarios.	MCIA
24884486	Highly expressed markers in ovarian subtypes	P40261	NMT	Nicotinamide N-methyltransferase (EC 2.1.1.1)	immunoreactive	Transcriptome	immunoreactive	489	Integration of multiple layers of information using MCIA, applied to two typical “omics” research scenarios.	MCIA
24884486	Highly expressed markers in ovarian subtypes	P40933	IL15	Interleukin-15 (IL-15)	immunoreactive	Transcriptome	immunoreactive	489	Integration of multiple layers of information using MCIA, applied to two typical “omics” research scenarios.	MCIA
24884486	Highly expressed markers in ovarian subtypes	P41134	ID1	DNA-binding protein inhibitor ID-1 (Class B basic helix-loop-helix protein 24) (bHLHb24) (Inhibitor of DNA binding 1) (Inhibitor of differentiation 1)	mesenchymal	Transcriptome	mesenchymal	489	Integration of multiple layers of information using MCIA, applied to two typical “omics” research scenarios.	MCIA
24884486	Highly expressed markers in ovarian subtypes	P41218	MND	Myeloid cell differentiation nuclear antigen	immunoreactive	Transcriptome	immunoreactive	489	Integration of multiple layers of information using MCIA, applied to two typical “omics” research scenarios.	MCIA
24884486	Highly expressed markers in ovarian subtypes	P41732	TSPAN7	Tetraspanin-7 (Tspan-7) (Cell surface glycoprotein A15) (Membrane component chromosome X surface marker 1) (T-cell acute lymphoblastic leukemia-associated antigen 1) (TALLA-1) (Transmembrane 4 superfamily member 2) (CD antigen CD231)	proliferative	Transcriptome	proliferative	489	Integration of multiple layers of information using MCIA, applied to two typical “omics” research scenarios.	MCIA
24884486	Highly expressed markers in ovarian subtypes	P42357	HAL	Histidine ammonia-lyase (Histidase) (EC 4.3.1.3)	differentiated	Transcriptome	differentiated	489	Integration of multiple layers of information using MCIA, applied to two typical “omics” research scenarios.	MCIA
24884486	Highly expressed markers in ovarian subtypes	P42701	IL12RB1	Interleukin-12 receptor subunit beta-1 (IL-12 receptor subunit beta-1) (IL-12R subunit beta-1) (IL-12R-beta-1) (IL-12RB1) (IL-12 receptor beta component) (CD antigen CD212)	immunoreactive	Transcriptome	immunoreactive	489	Integration of multiple layers of information using MCIA, applied to two typical “omics” research scenarios.	MCIA
24884486	Highly expressed markers in ovarian subtypes	P42857	NSG1	Neuronal vesicle trafficking-associated protein 1	proliferative	Transcriptome	proliferative	489	Integration of multiple layers of information using MCIA, applied to two typical “omics” research scenarios.	MCIA
24884486	Highly expressed markers in ovarian subtypes	P43362	MAGEA9	Melanoma-associated antigen 9 (Cancer/testis antigen 1.9) (CT1.9) (MAGE-9 antigen)	proliferative	Transcriptome	proliferative	489	Integration of multiple layers of information using MCIA, applied to two typical “omics” research scenarios.	MCIA
24884486	Highly expressed markers in ovarian subtypes	P43694	GATA4	Transcription factor GATA-4 (GATA-binding factor 4)	proliferative	Transcriptome	proliferative	489	Integration of multiple layers of information using MCIA, applied to two typical “omics” research scenarios.	MCIA
24884486	Highly expressed markers in ovarian subtypes	P45378	TNNT3	Troponin T, fast skeletal muscle (TnTf) (Beta-TnTF) (Fast skeletal muscle troponin T) (fTnT)	proliferative	Transcriptome	proliferative	489	Integration of multiple layers of information using MCIA, applied to two typical “omics” research scenarios.	MCIA
24884486	Highly expressed markers in ovarian subtypes	P45452	MMP13	Collagenase 3 (EC 3.4.24.-) (Matrix metalloproteinase-13) (MMP-13)	mesenchymal, immunoreactive	Transcriptome	mesenchymal, immunoreactive	489	Integration of multiple layers of information using MCIA, applied to two typical “omics” research scenarios.	MCIA
24884486	Highly expressed markers in ovarian subtypes	P46098	HTR3A	5-hydroxytryptamine receptor 3A (5-HT3-A) (5-HT3A) (5-hydroxytryptamine receptor 3) (5-HT-3) (5-HT3R) (Serotonin receptor 3A) (Serotonin-gated ion channel receptor)	differentiated, immunoreactive	Transcriptome	differentiated, immunoreactive	489	Integration of multiple layers of information using MCIA, applied to two typical “omics” research scenarios.	MCIA
24884486	Highly expressed markers in ovarian subtypes	P46721	SLCO1A2	Solute carrier organic anion transporter family member 1A2 (OATP1A2) (OATP-A) (Organic anion-transporting polypeptide 1) (OATP-1) (Sodium-independent organic anion transporter) (Solute carrier family 21 member 3)	proliferative	Transcriptome	proliferative	489	Integration of multiple layers of information using MCIA, applied to two typical “omics” research scenarios.	MCIA
24884486	Highly expressed markers in ovarian subtypes	P48023	FASL	Tumor necrosis factor ligand superfamily member 6 (Apoptosis antigen ligand) (APTL) (CD95 ligand) (CD95-L) (Fas antigen ligand) (Fas ligand) (FasL) (CD antigen CD178) [Cleaved into: Tumor necrosis factor ligand superfamily member 6, membrane form; Tumor necrosis factor ligand superfamily member 6, soluble form (Receptor-binding FasL ectodomain) (Soluble Fas ligand) (sFasL); ADAM10-processed FasL …	immunoreactive	Transcriptome	immunoreactive	489	Integration of multiple layers of information using MCIA, applied to two typical “omics” research scenarios.	MCIA
24884486	Highly expressed markers in ovarian subtypes	P48052	CPA2	Carboxypeptidase A2 (EC 3.4.17.15)	proliferative	Transcriptome	proliferative	489	Integration of multiple layers of information using MCIA, applied to two typical “omics” research scenarios.	MCIA
24884486	Highly expressed markers in ovarian subtypes	P48061	CXCL12	Stromal cell-derived factor 1 (SDF-1) (hSDF-1) (CXC motif chemokine 12) (Intercrine reduced in hepatomas) (IRH) (hIRH) (Pre-B cell growth-stimulating factor) (PBSF) [Cleaved into: SDF-1-beta(3-72); SDF-1-alpha(3-67)]	mesenchymal	Transcriptome	mesenchymal	489	Integration of multiple layers of information using MCIA, applied to two typical “omics” research scenarios.	MCIA
24884486	Highly expressed markers in ovarian subtypes	P48307	TFPI2	Tissue factor pathway inhibitor 2 (TFPI-2) (Placental protein 5) (PP5)	immunoreactive	Transcriptome	immunoreactive	489	Integration of multiple layers of information using MCIA, applied to two typical “omics” research scenarios.	MCIA
24884486	Highly expressed markers in ovarian subtypes	P48443	RXRG	Retinoic acid receptor RXR-gamma (Nuclear receptor subfamily 2 group B member 3) (Retinoid X receptor gamma)	proliferative	Transcriptome	proliferative	489	Integration of multiple layers of information using MCIA, applied to two typical “omics” research scenarios.	MCIA
24884486	Highly expressed markers in ovarian subtypes	P48539	PCP4	Calmodulin regulator protein PCP4 (Brain-specific polypeptide PEP-19) (Purkinje cell protein 4)	proliferative	Transcriptome	proliferative	489	Integration of multiple layers of information using MCIA, applied to two typical “omics” research scenarios.	MCIA
24884486	Highly expressed markers in ovarian subtypes	P48547	KCNC1	Voltage-gated potassium channel KCNC1 (NGK2) (Potassium voltage-gated channel subfamily C member 1) (Voltage-gated potassium channel subunit Kv3.1) (Voltage-gated potassium channel subunit Kv4)	proliferative	Transcriptome	proliferative	489	Integration of multiple layers of information using MCIA, applied to two typical “omics” research scenarios.	MCIA
24884486	Highly expressed markers in ovarian subtypes	P48594	SERPINB4	Serpin B4 (Leupin) (Peptidase inhibitor 11) (PI-11) (Squamous cell carcinoma antigen 2) (SCCA-2)	mesenchymal	Transcriptome	mesenchymal	489	Integration of multiple layers of information using MCIA, applied to two typical “omics” research scenarios.	MCIA
24884486	Highly expressed markers in ovarian subtypes	P48668	KRT6C	Keratin, type II cytoskeletal 6C (Cytokeratin-6C) (CK-6C) (Cytokeratin-6E) (CK-6E) (Keratin K6h) (Keratin-6C) (K6C) (Type-II keratin Kb12)	immunoreactive	Transcriptome	immunoreactive	489	Integration of multiple layers of information using MCIA, applied to two typical “omics” research scenarios.	MCIA
24884486	Highly expressed markers in ovarian subtypes	P48742	LHX1	LIM/homeobox protein Lhx1 (LIM homeobox protein 1) (Homeobox protein Lim-1) (hLim-1)	proliferative	Transcriptome	proliferative	489	Integration of multiple layers of information using MCIA, applied to two typical “omics” research scenarios.	MCIA
24884486	Highly expressed markers in ovarian subtypes	P48775	TDO2	Tryptophan 2,3-dioxygenase (TDO) (EC 1.13.11.11) (Tryptamin 2,3-dioxygenase) (Tryptophan oxygenase) (TO) (TRPO) (Tryptophan pyrrolase) (Tryptophanase)	mesenchymal, immunoreactive	Transcriptome	mesenchymal, immunoreactive	489	Integration of multiple layers of information using MCIA, applied to two typical “omics” research scenarios.	MCIA
24884486	Highly expressed markers in ovarian subtypes	P49190	PTH2R	Parathyroid hormone 2 receptor (PTH2 receptor)	proliferative	Transcriptome	proliferative	489	Integration of multiple layers of information using MCIA, applied to two typical “omics” research scenarios.	MCIA
24884486	Highly expressed markers in ovarian subtypes	P49747	COMP	Cartilage oligomeric matrix protein (COMP) (Thrombospondin-5) (TSP5)	mesenchymal	Transcriptome	mesenchymal	489	Integration of multiple layers of information using MCIA, applied to two typical “omics” research scenarios.	MCIA
24884486	Highly expressed markers in ovarian subtypes	P49788	RARRES1	Retinoic acid receptor responder protein 1 (Phorbol ester-induced gene 1 protein) (PERG-1) (RAR-responsive protein TIG1) (Tazarotene-induced gene 1 protein)	immunoreactive	Transcriptome	immunoreactive	489	Integration of multiple layers of information using MCIA, applied to two typical “omics” research scenarios.	MCIA
24884486	Highly expressed markers in ovarian subtypes	P49842	RP1	Inactive serine/threonine-protein kinase 19 (Protein G11) (Protein RP1)	differentiated	Transcriptome	differentiated	489	Integration of multiple layers of information using MCIA, applied to two typical “omics” research scenarios.	MCIA
24884486	Highly expressed markers in ovarian subtypes	P49862	KLK7	Kallikrein-7 (hK7) (EC 3.4.21.117) (Serine protease 6) (Stratum corneum chymotryptic enzyme) (hSCCE)	differentiated	Transcriptome	differentiated	489	Integration of multiple layers of information using MCIA, applied to two typical “omics” research scenarios.	MCIA
24884486	Highly expressed markers in ovarian subtypes	P49863	GZMK	Granzyme K (EC 3.4.21.-) (Fragmentin-3) (Granzyme-3) (NK-tryptase-2) (NK-Tryp-2)	immunoreactive	Transcriptome	immunoreactive	489	Integration of multiple layers of information using MCIA, applied to two typical “omics” research scenarios.	MCIA
24884486	Highly expressed markers in ovarian subtypes	P49895	DIO1	Type I iodothyronine deiodinase (EC 1.21.99.4) (5DI) (DIOI) (Type 1 DI) (Type-I 5'-deiodinase)	differentiated	Transcriptome	differentiated	489	Integration of multiple layers of information using MCIA, applied to two typical “omics” research scenarios.	MCIA
24884486	Highly expressed markers in ovarian subtypes	P50549	ETV1	ETS translocation variant 1 (Ets-related protein 81)	mesenchymal	Transcriptome	mesenchymal	489	Integration of multiple layers of information using MCIA, applied to two typical “omics” research scenarios.	MCIA
24884486	Highly expressed markers in ovarian subtypes	P50993	ATP1A2	Sodium/potassium-transporting ATPase subunit alpha-2 (Na(+)/K(+) ATPase alpha-2 subunit) (EC 7.2.2.13) (Sodium pump subunit alpha-2)	proliferative	Transcriptome	proliferative	489	Integration of multiple layers of information using MCIA, applied to two typical “omics” research scenarios.	MCIA
24884486	Highly expressed markers in ovarian subtypes	P51124	GZMM	Granzyme M (EC 3.4.21.-) (Met-1 serine protease) (Hu-Met-1) (Met-ase) (Natural killer cell granular protease)	immunoreactive	Transcriptome	immunoreactive	489	Integration of multiple layers of information using MCIA, applied to two typical “omics” research scenarios.	MCIA
24884486	Highly expressed markers in ovarian subtypes	P51161	FABP6	Gastrotropin (GT) (Fatty acid-binding protein 6) (Ileal lipid-binding protein) (ILBP) (Intestinal 15 kDa protein) (I-15P) (Intestinal bile acid-binding protein) (I-BABP)	proliferative	Transcriptome	proliferative	489	Integration of multiple layers of information using MCIA, applied to two typical “omics” research scenarios.	MCIA
24884486	Highly expressed markers in ovarian subtypes	P51589	CYP2J2	Cytochrome P450 2J2 (EC 1.14.14.-) (Albendazole monooxygenase (hydroxylating)) (EC 1.14.14.74) (Albendazole monooxygenase (sulfoxide-forming)) (EC 1.14.14.73) (Arachidonic acid epoxygenase) (CYPIIJ2) (Hydroperoxy icosatetraenoate isomerase) (EC 5.4.4.7)	differentiated	Transcriptome	differentiated	489	Integration of multiple layers of information using MCIA, applied to two typical “omics” research scenarios.	MCIA
24884486	Highly expressed markers in ovarian subtypes	P51654	GPC3	Glypican-3 (GTR2-2) (Intestinal protein OCI-5) (MXR7) [Cleaved into: Glypican-3 alpha subunit; Glypican-3 beta subunit]	proliferative, mesenchymal	Transcriptome	proliferative, mesenchymal	489	Integration of multiple layers of information using MCIA, applied to two typical “omics” research scenarios.	MCIA
24884486	Highly expressed markers in ovarian subtypes	P51671	CCL11	Eotaxin (CC motif chemokine 11) (Eosinophil chemotactic protein) (Small-inducible cytokine A11)	mesenchymal, immunoreactive	Transcriptome	mesenchymal, immunoreactive	489	Integration of multiple layers of information using MCIA, applied to two typical “omics” research scenarios.	MCIA
24884486	Highly expressed markers in ovarian subtypes	P51677	CCR3	CC chemokine receptor type 3 (CC CKR3) (CC CKR-3) (CC-CKR-3) (CCR-3) (CCR3) (CKR 3) (CKR3) (Eosinophil eotaxin receptor) (CD antigen CD193)	immunoreactive	Transcriptome	immunoreactive	489	Integration of multiple layers of information using MCIA, applied to two typical “omics” research scenarios.	MCIA
24884486	Highly expressed markers in ovarian subtypes	P51679	CCR4	CC chemokine receptor type 4 (CC CKR-4) (CC-CKR-4) (CCR-4) (CCR4) (K5-5) (CD antigen CD194)	immunoreactive	Transcriptome	immunoreactive	489	Integration of multiple layers of information using MCIA, applied to two typical “omics” research scenarios.	MCIA
24884486	Highly expressed markers in ovarian subtypes	P51685	CCR8	CC chemokine receptor type 8 (CC CKR-8) (CC-CKR-8) (CCR-8) (CC chemokine receptor CHEMR1) (CMKBRL2) (Chemokine receptor-like 1) (CKR-L1) (GPR-CY6) (GPRCY6) (TER1) (CD antigen CDw198)	immunoreactive	Transcriptome	immunoreactive	489	Integration of multiple layers of information using MCIA, applied to two typical “omics” research scenarios.	MCIA
24884486	Highly expressed markers in ovarian subtypes	P51811	XK	Endoplasmic reticulum membrane adapter protein XK (Kell complex 37 kDa component) (Kx antigen) (Membrane transport protein XK) (XK-related protein 1)	differentiated	Transcriptome	differentiated	489	Integration of multiple layers of information using MCIA, applied to two typical “omics” research scenarios.	MCIA
24884486	Highly expressed markers in ovarian subtypes	P51843	NR0B1	Nuclear receptor subfamily 0 group B member 1 (DSS-AHC critical region on the X chromosome protein 1) (Nuclear receptor DAX-1)	proliferative	Transcriptome	proliferative	489	Integration of multiple layers of information using MCIA, applied to two typical “omics” research scenarios.	MCIA
24884486	Highly expressed markers in ovarian subtypes	P51861	CDR1	Cerebellar degeneration-related antigen 1 (CDR34)	mesenchymal	Transcriptome	mesenchymal	489	Integration of multiple layers of information using MCIA, applied to two typical “omics” research scenarios.	MCIA
24884486	Highly expressed markers in ovarian subtypes	P51878	CASP5	Caspase-5 (CASP-5) (EC 3.4.22.58) (ICE(rel)-III) (Protease ICH-3) (Protease TY) [Cleaved into: Caspase-5 subunit p20; Caspase-5 subunit p10]	immunoreactive	Transcriptome	immunoreactive	489	Integration of multiple layers of information using MCIA, applied to two typical “omics” research scenarios.	MCIA
24884486	Highly expressed markers in ovarian subtypes	P51884	LUM	Lumican (Keratan sulfate proteoglycan lumican) (KSPG lumican)	mesenchymal, immunoreactive	Transcriptome	mesenchymal, immunoreactive	489	Integration of multiple layers of information using MCIA, applied to two typical “omics” research scenarios.	MCIA
24884486	Highly expressed markers in ovarian subtypes	P53708	ITGA8	Integrin alpha-8 [Cleaved into: Integrin alpha-8 heavy chain; Integrin alpha-8 light chain]	mesenchymal	Transcriptome	mesenchymal	489	Integration of multiple layers of information using MCIA, applied to two typical “omics” research scenarios.	MCIA
24884486	Highly expressed markers in ovarian subtypes	P54108	CRISP3	Cysteine-rich secretory protein 3 (CRISP-3) (Specific granule protein of 28 kDa) (SGP28)	differentiated	Transcriptome	differentiated	489	Integration of multiple layers of information using MCIA, applied to two typical “omics” research scenarios.	MCIA
24884486	Highly expressed markers in ovarian subtypes	P54289	CACNA2D1	Voltage-dependent calcium channel subunit alpha-2/delta-1 (Voltage-gated calcium channel subunit alpha-2/delta-1) [Cleaved into: Voltage-dependent calcium channel subunit alpha-2-1; Voltage-dependent calcium channel subunit delta-1]	mesenchymal	Transcriptome	mesenchymal	489	Integration of multiple layers of information using MCIA, applied to two typical “omics” research scenarios.	MCIA
24884486	Highly expressed markers in ovarian subtypes	P54821	PRRX1	Paired mesoderm homeobox protein 1 (Homeobox protein PHOX1) (Paired-related homeobox protein 1) (PRX-1)	mesenchymal	Transcriptome	mesenchymal	489	Integration of multiple layers of information using MCIA, applied to two typical “omics” research scenarios.	MCIA
24884486	Highly expressed markers in ovarian subtypes	P54829	PTPN5	Tyrosine-protein phosphatase non-receptor type 5 (EC 3.1.3.48) (Neural-specific protein-tyrosine phosphatase) (Striatum-enriched protein-tyrosine phosphatase) (STEP)	proliferative	Transcriptome	proliferative	489	Integration of multiple layers of information using MCIA, applied to two typical “omics” research scenarios.	MCIA
24884486	Highly expressed markers in ovarian subtypes	P55040	GEM	GTP-binding protein GEM (GTP-binding mitogen-induced T-cell protein) (RAS-like protein KIR)	mesenchymal	Transcriptome	mesenchymal	489	Integration of multiple layers of information using MCIA, applied to two typical “omics” research scenarios.	MCIA
24884486	Highly expressed markers in ovarian subtypes	P55107	GDF10	Growth/differentiation factor 10 (GDF-10) (Bone morphogenetic protein 3B) (BMP-3B) (Bone-inducing protein) (BIP)	proliferative	Transcriptome	proliferative	489	Integration of multiple layers of information using MCIA, applied to two typical “omics” research scenarios.	MCIA
24884486	Highly expressed markers in ovarian subtypes	P55157	MTTP	Microsomal triglyceride transfer protein large subunit	proliferative	Transcriptome	proliferative	489	Integration of multiple layers of information using MCIA, applied to two typical “omics” research scenarios.	MCIA
24884486	Highly expressed markers in ovarian subtypes	P55287	CDH11	Cadherin-11 (OSF-4) (Osteoblast cadherin) (OB-cadherin)	mesenchymal	Transcriptome	mesenchymal	489	Integration of multiple layers of information using MCIA, applied to two typical “omics” research scenarios.	MCIA
24884486	Highly expressed markers in ovarian subtypes	P56159	GFRA1	GDNF family receptor alpha-1 (GDNF receptor alpha-1) (GDNFR-alpha-1) (GFR-alpha-1) (RET ligand 1) (TGF-beta-related neurotrophic factor receptor 1)	mesenchymal	Transcriptome	mesenchymal	489	Integration of multiple layers of information using MCIA, applied to two typical “omics” research scenarios.	MCIA
24884486	Highly expressed markers in ovarian subtypes	P56179	DLX6	Homeobox Protein DLX-6	mesenchymal	Transcriptome	mesenchymal	489	Integration of multiple layers of information using MCIA, applied to two typical “omics” research scenarios.	MCIA
24884486	Highly expressed markers in ovarian subtypes	P56747	CLDN6	Claudin-6 (Skullin)	proliferative	Transcriptome	proliferative	489	Integration of multiple layers of information using MCIA, applied to two typical “omics” research scenarios.	MCIA
24884486	Highly expressed markers in ovarian subtypes	P57075	UBASH3A	Ubiquitin-associated and SH3 domain-containing protein A (Cbl-interacting protein 4) (CLIP4) (Suppressor of T-cell receptor signaling 2) (STS-2) (T-cell ubiquitin ligand 1) (TULA-1)	immunoreactive	Transcriptome	immunoreactive	489	Integration of multiple layers of information using MCIA, applied to two typical “omics” research scenarios.	MCIA
24884486	Highly expressed markers in ovarian subtypes	P57727	TMPRSS3	Transmembrane protease serine 3 (EC 3.4.21.-) (Serine protease TADG-12) (Tumor-associated differentially-expressed gene 12 protein)	differentiated	Transcriptome	differentiated	489	Integration of multiple layers of information using MCIA, applied to two typical “omics” research scenarios.	MCIA
24884486	Highly expressed markers in ovarian subtypes	P57729	RAB38	Ras-related protein Rab-38 (Melanoma antigen NY-MEL-1)	proliferative	Transcriptome	proliferative	489	Integration of multiple layers of information using MCIA, applied to two typical “omics” research scenarios.	MCIA
24884486	Highly expressed markers in ovarian subtypes	P57796	CABP4	Calcium-binding protein 4 (CaBP4)	differentiated	Transcriptome	differentiated	489	Integration of multiple layers of information using MCIA, applied to two typical “omics” research scenarios.	MCIA
24884486	Highly expressed markers in ovarian subtypes	P58499	FAM3B	Protein FAM3B (Cytokine-like protein 2-21) (Pancreatic-derived factor) (PANDER)	differentiated	Transcriptome	differentiated	489	Integration of multiple layers of information using MCIA, applied to two typical “omics” research scenarios.	MCIA
24884486	Highly expressed markers in ovarian subtypes	P59797	SELV	Selenoprotein V (SelV)	proliferative	Transcriptome	proliferative	489	Integration of multiple layers of information using MCIA, applied to two typical “omics” research scenarios.	MCIA
24884486	Highly expressed markers in ovarian subtypes	P60022	DEFB1	Beta-defensin 1 (BD-1) (hBD-1) (Defensin, beta 1)	differentiated, immunoreactive	Transcriptome	differentiated, immunoreactive	489	Integration of multiple layers of information using MCIA, applied to two typical “omics” research scenarios.	MCIA
24884486	Highly expressed markers in ovarian subtypes	P61278	SST	Somatostatin (Growth hormone release-inhibiting factor) [Cleaved into: Somatostatin-28; Somatostatin-14 (SST-14); Neuronostatin (NST)]	differentiated	Transcriptome	differentiated	489	Integration of multiple layers of information using MCIA, applied to two typical “omics” research scenarios.	MCIA
24884486	Highly expressed markers in ovarian subtypes	P61626	LYZ	Lysozyme C (EC 3.2.1.17) (1,4-beta-N-acetylmuramidase C)	immunoreactive	Transcriptome	immunoreactive	489	Integration of multiple layers of information using MCIA, applied to two typical “omics” research scenarios.	MCIA
24884486	Highly expressed markers in ovarian subtypes	P62955	CACNG7	Voltage-dependent calcium channel gamma-7 subunit	immunoreactive	Transcriptome	immunoreactive	489	Integration of multiple layers of information using MCIA, applied to two typical “omics” research scenarios.	MCIA
24884486	Highly expressed markers in ovarian subtypes	P63267	ACTG2	Actin, gamma-enteric smooth muscle (EC 3.6.4.-) (Alpha-actin-3) (Gamma-2-actin) (Smooth muscle gamma-actin) [Cleaved into: Actin, gamma-enteric smooth muscle, intermediate form]	mesenchymal	Transcriptome	mesenchymal	489	Integration of multiple layers of information using MCIA, applied to two typical “omics” research scenarios.	MCIA
24884486	Highly expressed markers in ovarian subtypes	P78364	PHC1	Polyhomeotic-like protein 1 (hPH1) (Early development regulatory protein 1)	proliferative	Transcriptome	proliferative	489	Integration of multiple layers of information using MCIA, applied to two typical “omics” research scenarios.	MCIA
24884486	Highly expressed markers in ovarian subtypes	P78367	NKX3-2	Homeobox protein Nkx-3.2	mesenchymal	Transcriptome	mesenchymal	489	Integration of multiple layers of information using MCIA, applied to two typical “omics” research scenarios.	MCIA
24884486	Highly expressed markers in ovarian subtypes	P78369	CLDN10	Claudin-10 (Oligodendrocyte-specific protein-like) (OSP-like)	differentiated	Transcriptome	differentiated	489	Integration of multiple layers of information using MCIA, applied to two typical “omics” research scenarios.	MCIA
24884486	Highly expressed markers in ovarian subtypes	P78396	CCNA1	Cyclin-A1	differentiated	Transcriptome	differentiated	489	Integration of multiple layers of information using MCIA, applied to two typical “omics” research scenarios.	MCIA
24884486	Highly expressed markers in ovarian subtypes	P78539	SRPX	Sushi repeat-containing protein SRPX	mesenchymal	Transcriptome	mesenchymal	489	Integration of multiple layers of information using MCIA, applied to two typical “omics” research scenarios.	MCIA
24884486	Highly expressed markers in ovarian subtypes	P78556	CCL20	CC motif chemokine 20 (Beta-chemokine exodus-1) (CC chemokine LARC) (Liver and activation-regulated chemokine) (Macrophage inflammatory protein 3 alpha) (MIP-3-alpha) (Small-inducible cytokine A20) [Cleaved into: CCL20(1-67); CCL20(1-64); CCL20(2-70)]	immunoreactive	Transcriptome	immunoreactive	489	Integration of multiple layers of information using MCIA, applied to two typical “omics” research scenarios.	MCIA
24884486	Highly expressed markers in ovarian subtypes	P80188	LCN2	Neutrophil gelatinase-associated lipocalin (NGAL) (25 kDa alpha-2-microglobulin-related subunit of MMP-9) (Lipocalin-2) (Oncogene 24p3) (Siderocalin) (p25)	differentiated, immunoreactive	Transcriptome	differentiated, immunoreactive	489	Integration of multiple layers of information using MCIA, applied to two typical “omics” research scenarios.	MCIA
24884486	Highly expressed markers in ovarian subtypes	P80370	DLK1	Protein delta homolog 1 (DLK-1) (pG2) [Cleaved into: Fetal antigen 1 (FA1)]	proliferative	Transcriptome	proliferative	489	Integration of multiple layers of information using MCIA, applied to two typical “omics” research scenarios.	MCIA
24884486	Highly expressed markers in ovarian subtypes	P80723	BASP1	Brain acid soluble protein 1 (22 kDa neuronal tissue-enriched acidic protein) (Neuronal axonal membrane protein NAP-22)	mesenchymal	Transcriptome	mesenchymal	489	Integration of multiple layers of information using MCIA, applied to two typical “omics” research scenarios.	MCIA
24884486	Highly expressed markers in ovarian subtypes	P83105	HTRA4	Serine protease HTRA4 (EC 3.4.21.-) (High-temperature requirement factor A4)	immunoreactive	Transcriptome	immunoreactive	489	Integration of multiple layers of information using MCIA, applied to two typical “omics” research scenarios.	MCIA
24884486	Highly expressed markers in ovarian subtypes	Q00056	HOXA4	Homeobox protein Hox-A4 (Homeobox protein Hox-1.4) (Homeobox protein Hox-1D)	mesenchymal	Transcriptome	mesenchymal	489	Integration of multiple layers of information using MCIA, applied to two typical “omics” research scenarios.	MCIA
24884486	Highly expressed markers in ovarian subtypes	Q00604	NDP	Norrin (Norrie disease protein) (X-linked exudative vitreoretinopathy 2 protein)	differentiated	Transcriptome	differentiated	489	Integration of multiple layers of information using MCIA, applied to two typical “omics” research scenarios.	MCIA
24884486	Highly expressed markers in ovarian subtypes	Q01344	IL5RA	Interleukin-5 receptor subunit alpha (IL-5 receptor subunit alpha) (IL-5R subunit alpha) (IL-5R-alpha) (IL-5RA) (CDw125) (CD antigen CD125)	differentiated	Transcriptome	differentiated	489	Integration of multiple layers of information using MCIA, applied to two typical “omics” research scenarios.	MCIA
24884486	Highly expressed markers in ovarian subtypes	Q01538	MYT1	Myelin transcription factor 1 (MyT1) (Myelin transcription factor I) (MyTI) (PLPB1) (Proteolipid protein-binding protein)	proliferative	Transcriptome	proliferative	489	Integration of multiple layers of information using MCIA, applied to two typical “omics” research scenarios.	MCIA
24884486	Highly expressed markers in ovarian subtypes	Q01954	BNC1	Zinc finger protein basonuclin-1	mesenchymal	Transcriptome	mesenchymal	489	Integration of multiple layers of information using MCIA, applied to two typical “omics” research scenarios.	MCIA
24884486	Highly expressed markers in ovarian subtypes	Q01995	TAGLN	Transgelin (22 kDa actin-binding protein) (Protein WS3-10) (Smooth muscle protein 22-alpha) (SM22-alpha)	mesenchymal	Transcriptome	mesenchymal	489	Integration of multiple layers of information using MCIA, applied to two typical “omics” research scenarios.	MCIA
24884486	Highly expressed markers in ovarian subtypes	Q02223	TNFRSF17	Tumor necrosis factor receptor superfamily member 17 (B-cell maturation protein) (CD antigen CD269)	immunoreactive	Transcriptome	immunoreactive	489	Integration of multiple layers of information using MCIA, applied to two typical “omics” research scenarios.	MCIA
24884486	Highly expressed markers in ovarian subtypes	Q02535	ID3	DNA-binding protein inhibitor ID-3 (Class B basic helix-loop-helix protein 25) (bHLHb25) (Helix-loop-helix protein HEIR-1) (ID-like protein inhibitor HLH 1R21) (Inhibitor of DNA binding 3) (Inhibitor of differentiation 3)	mesenchymal	Transcriptome	mesenchymal	489	Integration of multiple layers of information using MCIA, applied to two typical “omics” research scenarios.	MCIA
24884486	Highly expressed markers in ovarian subtypes	Q02928	CYP4A11	Cytochrome P450 4A11 (EC 1.14.14.1) (20-hydroxyeicosatetraenoic acid synthase) (20-HETE synthase) (CYP4AII) (CYPIVA11) (Cytochrome P-450HK-omega) (Cytochrome P450HL-omega) (Fatty acid omega-hydroxylase) (Lauric acid omega-hydroxylase) (Long-chain fatty acid omega-monooxygenase) (EC 1.14.14.80)	differentiated	Transcriptome	differentiated	489	Integration of multiple layers of information using MCIA, applied to two typical “omics” research scenarios.	MCIA
24884486	Highly expressed markers in ovarian subtypes	Q02962	PAX2	Paired box protein Pax-2	proliferative	Transcriptome	proliferative	489	Integration of multiple layers of information using MCIA, applied to two typical “omics” research scenarios.	MCIA
24884486	Highly expressed markers in ovarian subtypes	Q03692	COL10A1	Collagen alpha-1(X) chain	mesenchymal, immunoreactive	Transcriptome	mesenchymal, immunoreactive	489	Integration of multiple layers of information using MCIA, applied to two typical “omics” research scenarios.	MCIA
24884486	Highly expressed markers in ovarian subtypes	Q06187	BTK	Tyrosine-protein kinase BTK (EC 2.7.10.2) (Agammaglobulinemia tyrosine kinase) (ATK) (B-cell progenitor kinase) (BPK) (Bruton tyrosine kinase)	immunoreactive	Transcriptome	immunoreactive	489	Integration of multiple layers of information using MCIA, applied to two typical “omics” research scenarios.	MCIA
24884486	Highly expressed markers in ovarian subtypes	Q07108	CD69	Early activation antigen CD69 (Activation inducer molecule) (AIM) (BL-AC/P26) (C-type lectin domain family 2 member C) (EA1) (Early T-cell activation antigen p60) (GP32/28) (Leukocyte surface antigen Leu-23) (MLR-3) (CD antigen CD69)	immunoreactive	Transcriptome	immunoreactive	489	Integration of multiple layers of information using MCIA, applied to two typical “omics” research scenarios.	MCIA
24884486	Highly expressed markers in ovarian subtypes	Q07444	KLRC3	NKG2-E type II integral membrane protein (NK cell receptor E) (NKG2-E-activating NK receptor)	immunoreactive	Transcriptome	immunoreactive	489	Integration of multiple layers of information using MCIA, applied to two typical “omics” research scenarios.	MCIA
24884486	Highly expressed markers in ovarian subtypes	Q07507	DPT	Dermatopontin (Tyrosine-rich acidic matrix protein) (TRAMP)	mesenchymal	Transcriptome	mesenchymal	489	Integration of multiple layers of information using MCIA, applied to two typical “omics” research scenarios.	MCIA
24884486	Highly expressed markers in ovarian subtypes	Q07617	SPAG1	Sperm-associated antigen 1 (HSD-3.8) (Infertility-related sperm protein Spag-1)	differentiated	Transcriptome	differentiated	489	Integration of multiple layers of information using MCIA, applied to two typical “omics” research scenarios.	MCIA
24884486	Highly expressed markers in ovarian subtypes	Q08116	RGS1	Regulator of G-protein signaling 1 (RGS1) (B-cell activation protein BL34) (Early response protein 1R20)	immunoreactive	Transcriptome	immunoreactive	489	Integration of multiple layers of information using MCIA, applied to two typical “omics” research scenarios.	MCIA
24884486	Highly expressed markers in ovarian subtypes	Q08462	ADCY2	Adenylate cyclase type 2 (EC 4.6.1.1) (ATP pyrophosphate-lyase 2) (Adenylate cyclase type II) (Adenylyl cyclase 2)	mesenchymal	Transcriptome	mesenchymal	489	Integration of multiple layers of information using MCIA, applied to two typical “omics” research scenarios.	MCIA
24884486	Highly expressed markers in ovarian subtypes	Q08477	CYP4F3	Cytochrome P450 4F3 (EC 1.14.14.1) (20-hydroxyeicosatetraenoic acid synthase) (20-HETE synthase) (CYPIVF3) (Cytochrome P450-LTB-omega) (Docosahexaenoic acid omega-hydroxylase CYP4F3) (EC 1.14.14.79) (Leukotriene-B(4) 20-monooxygenase 2) (Leukotriene-B(4) omega-hydroxylase 2) (EC 1.14.14.94)	differentiated	Transcriptome	differentiated	489	Integration of multiple layers of information using MCIA, applied to two typical “omics” research scenarios.	MCIA
24884486	Highly expressed markers in ovarian subtypes	Q08629	SPOCK1	Testican-1 (Protein SPOCK)	mesenchymal	Transcriptome	mesenchymal	489	Integration of multiple layers of information using MCIA, applied to two typical “omics” research scenarios.	MCIA
24884486	Highly expressed markers in ovarian subtypes	Q08881	ITK	Tyrosine-protein kinase ITK/TSK (EC 2.7.10.2) (Interleukin-2-inducible T-cell kinase) (IL-2-inducible T-cell kinase) (Kinase EMT) (T-cell-specific kinase) (Tyrosine-protein kinase Lyk)	immunoreactive	Transcriptome	immunoreactive	489	Integration of multiple layers of information using MCIA, applied to two typical “omics” research scenarios.	MCIA
24884486	Highly expressed markers in ovarian subtypes	Q10571	MN1	Transcriptional activator MN1 (Probable tumor suppressor protein MN1)	mesenchymal	Transcriptome	mesenchymal	489	Integration of multiple layers of information using MCIA, applied to two typical “omics” research scenarios.	MCIA
24884486	Highly expressed markers in ovarian subtypes	Q12756	KIF1A	Kinesin-like protein KIF1A (Axonal transporter of synaptic vesicles) (Microtubule-based motor KIF1A) (Unc-104- and KIF1A-related protein) (hUnc-104)	proliferative	Transcriptome	proliferative	489	Integration of multiple layers of information using MCIA, applied to two typical “omics” research scenarios.	MCIA
24884486	Highly expressed markers in ovarian subtypes	Q12805	EFEMP1	EGF-containing fibulin-like extracellular matrix protein 1 (Extracellular protein S1-5) (Fibrillin-like protein) (Fibulin-3) (FIBL-3)	mesenchymal	Transcriptome	mesenchymal	489	Integration of multiple layers of information using MCIA, applied to two typical “omics” research scenarios.	MCIA
24884486	Highly expressed markers in ovarian subtypes	Q12816	TRO	Trophinin (MAGE-D3 antigen)	proliferative	Transcriptome	proliferative	489	Integration of multiple layers of information using MCIA, applied to two typical “omics” research scenarios.	MCIA
24884486	Highly expressed markers in ovarian subtypes	Q12841	FSTL1	Follistatin-related protein 1	mesenchymal	Transcriptome	mesenchymal	489	Integration of multiple layers of information using MCIA, applied to two typical “omics” research scenarios.	MCIA
24884486	Highly expressed markers in ovarian subtypes	Q12882	DPYD	Dihydropyrimidine dehydrogenase [NADP(+)] (DHPDHase) (DPD) (EC 1.3.1.2) (Dihydrothymine dehydrogenase) (Dihydrouracil dehydrogenase)	immunoreactive	Transcriptome	immunoreactive	489	Integration of multiple layers of information using MCIA, applied to two typical “omics” research scenarios.	MCIA
24884486	Highly expressed markers in ovarian subtypes	Q12918	KLRB1	Killer cell lectin-like receptor subfamily B member 1 (C-type lectin domain family 5 member B) (HNKR-P1a) (NKR-P1A) (Natural killer cell surface protein P1A) (CD antigen CD161)	immunoreactive	Transcriptome	immunoreactive	489	Integration of multiple layers of information using MCIA, applied to two typical “omics” research scenarios.	MCIA
24884486	Highly expressed markers in ovarian subtypes	Q13015	MLLT11	Protein AF1q	mesenchymal	Transcriptome	mesenchymal	489	Integration of multiple layers of information using MCIA, applied to two typical “omics” research scenarios.	MCIA
24884486	Highly expressed markers in ovarian subtypes	Q13094	LCP2	Lymphocyte cytosolic protein 2 (SH2 domain-containing leukocyte protein of 76 kDa) (SLP-76 tyrosine phosphoprotein) (SLP76)	immunoreactive	Transcriptome	immunoreactive	489	Integration of multiple layers of information using MCIA, applied to two typical “omics” research scenarios.	MCIA
24884486	Highly expressed markers in ovarian subtypes	Q13113	PDZK1IP1	PDZK1-interacting protein 1 (17 kDa membrane-associated protein) (Protein DD96)	differentiated, immunoreactive	Transcriptome	differentiated, immunoreactive	489	Integration of multiple layers of information using MCIA, applied to two typical “omics” research scenarios.	MCIA
24884486	Highly expressed markers in ovarian subtypes	Q13145	BAMBI	BMP and activin membrane-bound inhibitor homolog (Non-metastatic gene A protein) (Putative transmembrane protein NMA)	proliferative, mesenchymal	Transcriptome	proliferative, mesenchymal	489	Integration of multiple layers of information using MCIA, applied to two typical “omics” research scenarios.	MCIA
24884486	Highly expressed markers in ovarian subtypes	Q13203	MYBPH	Myosin-binding protein H (MyBP-H) (H-protein)	differentiated	Transcriptome	differentiated	489	Integration of multiple layers of information using MCIA, applied to two typical “omics” research scenarios.	MCIA
24884486	Highly expressed markers in ovarian subtypes	Q13241	KLRD1	Natural killer cells antigen CD94 (KP43) (Killer cell lectin-like receptor subfamily D member 1) (NK cell receptor) (CD antigen CD94)	immunoreactive	Transcriptome	immunoreactive	489	Integration of multiple layers of information using MCIA, applied to two typical “omics” research scenarios.	MCIA
24884486	Highly expressed markers in ovarian subtypes	Q13258	PTGDR	Prostaglandin D2 receptor (PGD receptor) (PGD2 receptor) (Prostanoid DP receptor)	immunoreactive	Transcriptome	immunoreactive	489	Integration of multiple layers of information using MCIA, applied to two typical “omics” research scenarios.	MCIA
24884486	Highly expressed markers in ovarian subtypes	Q13291	SLAMF1	Signaling lymphocytic activation molecule (CDw150) (IPO-3) (SLAM family member 1) (CD antigen CD150)	immunoreactive	Transcriptome	immunoreactive	489	Integration of multiple layers of information using MCIA, applied to two typical “omics” research scenarios.	MCIA
24884486	Highly expressed markers in ovarian subtypes	Q13296	SCGB2A2	Mammaglobin-A (Mammaglobin-1) (Secretoglobin family 2A member 2)	differentiated	Transcriptome	differentiated	489	Integration of multiple layers of information using MCIA, applied to two typical “omics” research scenarios.	MCIA
24884486	Highly expressed markers in ovarian subtypes	Q13304	GPR17	Uracil nucleotide/cysteinyl leukotriene receptor (UDP/CysLT receptor) (G-protein coupled receptor 17) (P2Y-like receptor) (R12)	proliferative	Transcriptome	proliferative	489	Integration of multiple layers of information using MCIA, applied to two typical “omics” research scenarios.	MCIA
24884486	Highly expressed markers in ovarian subtypes	Q13319	CDK5R2	Cyclin-dependent kinase 5 activator 2 (CDK5 activator 2) (Cyclin-dependent kinase 5 regulatory subunit 2) (p39) (p39I)	mesenchymal	Transcriptome	mesenchymal	489	Integration of multiple layers of information using MCIA, applied to two typical “omics” research scenarios.	MCIA
24884486	Highly expressed markers in ovarian subtypes	Q13449	LSMAP	Limbic system-associated membrane protein (LSAMP) (IgLON family member 3)	mesenchymal	Transcriptome	mesenchymal	489	Integration of multiple layers of information using MCIA, applied to two typical “omics” research scenarios.	MCIA
24884486	Highly expressed markers in ovarian subtypes	Q13489	BIRC3	Baculoviral IAP repeat-containing protein 3 (EC 2.3.2.27) (Apoptosis inhibitor 2) (API2) (Cellular inhibitor of apoptosis 2) (C-IAP2) (IAP homolog C) (Inhibitor of apoptosis protein 1) (hIAP-1) (hIAP1) (RING finger protein 49) (RING-type E3 ubiquitin transferase BIRC3) (TNFR2-TRAF-signaling complex protein 1)	immunoreactive	Transcriptome	immunoreactive	489	Integration of multiple layers of information using MCIA, applied to two typical “omics” research scenarios.	MCIA
24884486	Highly expressed markers in ovarian subtypes	Q13571	LAPTM5	Lysosomal-associated transmembrane protein 5 (Retinoic acid-inducible E3 protein)	immunoreactive	Transcriptome	immunoreactive	489	Integration of multiple layers of information using MCIA, applied to two typical “omics” research scenarios.	MCIA
24884486	Highly expressed markers in ovarian subtypes	Q13634	CDH18	Cadherin-18 (Cadherin-14)	proliferative	Transcriptome	proliferative	489	Integration of multiple layers of information using MCIA, applied to two typical “omics” research scenarios.	MCIA
24884486	Highly expressed markers in ovarian subtypes	Q13651	IL10RA	Interleukin-10 receptor subunit alpha (IL-10 receptor subunit alpha) (IL-10R subunit alpha) (IL-10RA) (CDw210a) (Interleukin-10 receptor subunit 1) (IL-10R subunit 1) (IL-10R1) (CD antigen CD210)	immunoreactive	Transcriptome	immunoreactive	489	Integration of multiple layers of information using MCIA, applied to two typical “omics” research scenarios.	MCIA
24884486	Highly expressed markers in ovarian subtypes	Q14031	COL4A6	Collagen alpha-6(IV) chain	proliferative	Transcriptome	proliferative	489	Integration of multiple layers of information using MCIA, applied to two typical “omics” research scenarios.	MCIA
24884486	Highly expressed markers in ovarian subtypes	Q14050	COL9A3	Collagen alpha-3(IX) chain	proliferative, mesenchymal	Transcriptome	proliferative, mesenchymal	489	Integration of multiple layers of information using MCIA, applied to two typical “omics” research scenarios.	MCIA
24884486	Highly expressed markers in ovarian subtypes	Q14112	NID2	Nidogen-2 (NID-2) (Osteonidogen)	mesenchymal	Transcriptome	mesenchymal	489	Integration of multiple layers of information using MCIA, applied to two typical “omics” research scenarios.	MCIA
24884486	Highly expressed markers in ovarian subtypes	Q14123	PDE1C	Dual specificity calcium/calmodulin-dependent 3',5'-cyclic nucleotide phosphodiesterase 1C (Cam-PDE 1C) (EC 3.1.4.17) (Hcam3)	mesenchymal	Transcriptome	mesenchymal	489	Integration of multiple layers of information using MCIA, applied to two typical “omics” research scenarios.	MCIA
24884486	Highly expressed markers in ovarian subtypes	Q14246	EMR1	Adhesion G protein-coupled receptor E1 (EGF-like module receptor 1) (EGF-like module-containing mucin-like hormone receptor-like 1) (EMR1 hormone receptor)	immunoreactive	Transcriptome	immunoreactive	489	Integration of multiple layers of information using MCIA, applied to two typical “omics” research scenarios.	MCIA
24884486	Highly expressed markers in ovarian subtypes	Q14314	FGL2	Fibroleukin (Fibrinogen-like protein 2) (pT49)	immunoreactive	Transcriptome	immunoreactive	489	Integration of multiple layers of information using MCIA, applied to two typical “omics” research scenarios.	MCIA
24884486	Highly expressed markers in ovarian subtypes	Q14330	GPR18	N-arachidonyl glycine receptor (NAGly receptor) (G-protein coupled receptor 18)	immunoreactive	Transcriptome	immunoreactive	489	Integration of multiple layers of information using MCIA, applied to two typical “omics” research scenarios.	MCIA
24884486	Highly expressed markers in ovarian subtypes	Q14332	FZD2	Frizzled-2 (Fz-2) (hFz2) (FzE2)	proliferative	Transcriptome	proliferative	489	Integration of multiple layers of information using MCIA, applied to two typical “omics” research scenarios.	MCIA
24884486	Highly expressed markers in ovarian subtypes	Q14627	IL13RA2	Interleukin-13 receptor subunit alpha-2 (IL-13 receptor subunit alpha-2) (IL-13R subunit alpha-2) (IL-13R-alpha-2) (IL-13RA2) (Interleukin-13-binding protein) (CD antigen CD213a2)	proliferative	Transcriptome	proliferative	489	Integration of multiple layers of information using MCIA, applied to two typical “omics” research scenarios.	MCIA
24884486	Highly expressed markers in ovarian subtypes	Q14802	FXYD3	FXYD domain-containing ion transport regulator 3 (Chloride conductance inducer protein Mat-8) (Mammary tumor 8 kDa protein) (Phospholemman-like) (Sodium/potassium-transporting ATPase subunit FXYD3)	differentiated	Transcriptome	differentiated	489	Integration of multiple layers of information using MCIA, applied to two typical “omics” research scenarios.	MCIA
24884486	Highly expressed markers in ovarian subtypes	Q14831	GRM7	Metabotropic glutamate receptor 7 (mGluR7)	proliferative	Transcriptome	proliferative	489	Integration of multiple layers of information using MCIA, applied to two typical “omics” research scenarios.	MCIA
24884486	Highly expressed markers in ovarian subtypes	Q14956	GPNMB	Transmembrane glycoprotein NMB (Hematopoietic growth factor inducible neurokinin-1 type)	immunoreactive	Transcriptome	immunoreactive	489	Integration of multiple layers of information using MCIA, applied to two typical “omics” research scenarios.	MCIA
24884486	Highly expressed markers in ovarian subtypes	Q149M9	NWD1	NACHT domain- and WD repeat-containing protein 1	differentiated	Transcriptome	differentiated	489	Integration of multiple layers of information using MCIA, applied to two typical “omics” research scenarios.	MCIA
24884486	Highly expressed markers in ovarian subtypes	Q14DG7	TMEM132B	Transmembrane protein 132B	proliferative	Transcriptome	proliferative	489	Integration of multiple layers of information using MCIA, applied to two typical “omics” research scenarios.	MCIA
24884486	Highly expressed markers in ovarian subtypes	Q15113	PCOLCE	Procollagen C-endopeptidase enhancer 1 (Procollagen COOH-terminal proteinase enhancer 1) (PCPE-1) (Procollagen C-proteinase enhancer 1) (Type 1 procollagen C-proteinase enhancer protein) (Type I procollagen COOH-terminal proteinase enhancer)	mesenchymal	Transcriptome	mesenchymal	489	Integration of multiple layers of information using MCIA, applied to two typical “omics” research scenarios.	MCIA
24884486	Highly expressed markers in ovarian subtypes	Q15147	PLCB4	1-phosphatidylinositol 4,5-bisphosphate phosphodiesterase beta-4 (EC 3.1.4.11) (Phosphoinositide phospholipase C-beta-4) (Phospholipase C-beta-4) (PLC-beta-4)	proliferative	Transcriptome	proliferative	489	Integration of multiple layers of information using MCIA, applied to two typical “omics” research scenarios.	MCIA
24884486	Highly expressed markers in ovarian subtypes	Q15306	IRF4	Interferon regulatory factor 4 (IRF-4) (Lymphocyte-specific interferon regulatory factor) (LSIRF) (Multiple myeloma oncogene 1) (NF-EM5)	immunoreactive	Transcriptome	immunoreactive	489	Integration of multiple layers of information using MCIA, applied to two typical “omics” research scenarios.	MCIA
24884486	Highly expressed markers in ovarian subtypes	Q15375	EPHA7	Ephrin type-A receptor 7 (EC 2.7.10.1) (EPH homology kinase 3) (EHK-3) (EPH-like kinase 11) (EK11) (hEK11)	proliferative	Transcriptome	proliferative	489	Integration of multiple layers of information using MCIA, applied to two typical “omics” research scenarios.	MCIA
24884486	Highly expressed markers in ovarian subtypes	Q15661	TPSAB1	Tryptase alpha/beta-1 (Tryptase-1) (EC 3.4.21.59) (Tryptase I) (Tryptase alpha-1)	immunoreactive	Transcriptome	immunoreactive	489	Integration of multiple layers of information using MCIA, applied to two typical “omics” research scenarios.	MCIA
24884486	Highly expressed markers in ovarian subtypes	Q15669	RHOH	Rho-related GTP-binding protein RhoH (GTP-binding protein TTF) (Translocation three four proteins)	immunoreactive	Transcriptome	immunoreactive	489	Integration of multiple layers of information using MCIA, applied to two typical “omics” research scenarios.	MCIA
24884486	Highly expressed markers in ovarian subtypes	Q15672	TWIST1	Twist-related protein 1 (Class A basic helix-loop-helix protein 38) (bHLHa38) (H-twist)	mesenchymal	Transcriptome	mesenchymal	489	Integration of multiple layers of information using MCIA, applied to two typical “omics” research scenarios.	MCIA
24884486	Highly expressed markers in ovarian subtypes	Q15825	CHRNA6	Neuronal acetylcholine receptor subunit alpha-6	differentiated	Transcriptome	differentiated	489	Integration of multiple layers of information using MCIA, applied to two typical “omics” research scenarios.	MCIA
24884486	Highly expressed markers in ovarian subtypes	Q15847	C10orf116	Adipogenesis regulatory factor (Adipogenesis factor rich in obesity) (Adipose most abundant gene transcript 2 protein) (Adipose-specific protein 2) (apM-2)	differentiated	Transcriptome	differentiated	489	Integration of multiple layers of information using MCIA, applied to two typical “omics” research scenarios.	MCIA
24884486	Highly expressed markers in ovarian subtypes	Q16099	GRIK4	Glutamate receptor ionotropic, kainate 4 (GluK4) (Excitatory amino acid receptor 1) (EAA1) (Glutamate receptor KA-1) (KA1)	proliferative	Transcriptome	proliferative	489	Integration of multiple layers of information using MCIA, applied to two typical “omics” research scenarios.	MCIA
24884486	Highly expressed markers in ovarian subtypes	Q16143	SNCB	Beta-synuclein	proliferative	Transcriptome	proliferative	489	Integration of multiple layers of information using MCIA, applied to two typical “omics” research scenarios.	MCIA
24884486	Highly expressed markers in ovarian subtypes	Q16288	NTRK3	NT-3 growth factor receptor (EC 2.7.10.1) (GP145-TrkC) (Trk-C) (Neurotrophic tyrosine kinase receptor type 3) (TrkC tyrosine kinase)	mesenchymal	Transcriptome	mesenchymal	489	Integration of multiple layers of information using MCIA, applied to two typical “omics” research scenarios.	MCIA
24884486	Highly expressed markers in ovarian subtypes	Q16352	INA	Alpha-internexin (Alpha-Inx) (66 kDa neurofilament protein) (NF-66) (Neurofilament-66) (Neurofilament 5)	proliferative	Transcriptome	proliferative	489	Integration of multiple layers of information using MCIA, applied to two typical “omics” research scenarios.	MCIA
[truncated: 885 more rows]

## Sheet: Supplementary Table S3
Table S3. Comparison of potential markers of four major data sources: DisGeNET, CancerMine, Open Targets, and our systematic review
[truncated: 9,787 more rows]
